# Supplementary material for: Horticultural, systems-engineering and economic evaluations of short-term plant storage techniques as a labor management tool for vegetable grafting nurseries
Source: PLoS One. 2017 Feb 9;12(2):e0170614. doi: 10.1371/journal.pone.0170614 (PMC5300260; doi:10.1371/journal.pone.0170614)
Supplement: S1 File — (XLSX) [file pone.0170614.s001.xlsx]

## Sheet: Cucurbit 12C
Cucurbit Storage Scoring
Species	Cultivar	Treatment	Day 1	Day 7	Day 14	Day 21	Day 28	Day 31	Day 42
Cucumber	Cumlaude	12°C	5	5	5	5	4	4	5
Cucumber	Cumlaude	12°C	5	5	5	5	3	4	5
Cucumber	Cumlaude	12°C	5	5	5	4	3	4	5
Cucumber	Cumlaude	12°C	5	5	5	5	5	4	5
Cucumber	Cumlaude	12°C	5	5	5	4	4	4	5
Cucumber	Cumlaude	12°C	5	5	5	4	3	5	5
Cucumber	Cumlaude	12°C	5	5	5	5	5	5	5
Cucumber	Cumlaude	12°C	5	5	5	4	4	5	5
Cucumber	Cumlaude	12°C	5	5	5	5	3	4	5
Cucumber	Cumlaude	12°C	5	5	5	5	3	5	5
Cucumber	Cumlaude	12°C	5	5	5	4	3	5	5
Cucumber	Cumlaude	12°C	5	5	5	4	3	4	5
Cucumber	Cumlaude	12°C	5	5	5	5	3	5	5
Cucumber	Cumlaude	12°C	5	5	5	5	4	5	5
Cucumber	Cumlaude	12°C	5	5	5	5	3	5	5
Cucumber	Rembrandt	12°C	5	5	5	4	4	5	5
Cucumber	Rembrandt	12°C	5	5	5	5	4	5	5
Cucumber	Rembrandt	12°C	5	5	5	5	5	5	5
Cucumber	Rembrandt	12°C	5	5	5	5	5	5	5
Cucumber	Rembrandt	12°C	5	5	5	5	4	5	5
Cucumber	Rembrandt	12°C	5	5	5	4	4	5	5
Cucumber	Rembrandt	12°C	5	5	5	5	4	5	5
Cucumber	Rembrandt	12°C	5	5	5	5	5	5	5
Cucumber	Rembrandt	12°C	5	5	5	5	5	5	5
Cucumber	Rembrandt	12°C	5	5	5	5	5	5	5
Cucumber	Rembrandt	12°C	5	5	5	5	5	5	5
Cucumber	Rembrandt	12°C	5	5	5	5	5	5	5
Cucumber	Rembrandt	12°C	5	5	5	5	5	5	5
Cucumber	Rembrandt	12°C	5	5	5	5	5	5	5
Cucumber	Rembrandt	12°C	5	5	5	4	4	4	5
Melon	Dro-5018	12°C	5	5	5	4	4	4	5
Melon	Dro-5018	12°C	5	5	5	4	4	3	4
Melon	Dro-5018	12°C	5	5	5	4	4	4	5
Melon	Dro-5018	12°C	5	5	4	4	4	3	4
Melon	Dro-5018	12°C	5	5	5	3	3	4	4
Melon	Dro-5018	12°C	5	5	5	5	4	4	5
Melon	Dro-5018	12°C	5	5	5	4	4	4	4
Melon	Dro-5018	12°C	5	5	5	4	4	4	4
Melon	Dro-5018	12°C	5	5	5	5	4	4	5
Melon	Dro-5018	12°C	5	5	4	3	3	3	3
Melon	Dro-5018	12°C	5	5	5	4	4	3	5
Melon	Dro-5018	12°C	5	5	5	4	4	4	5
Melon	Dro-5018	12°C	5	5	5	4	4	4	5
Melon	Dro-5018	12°C	5	5	5	4	4	3	4
Melon	Dro-5018	12°C	5	5	5	4	4	4	4
Melon	Honey Brew	12°C	5	5	4	4	3	3	3
Melon	Honey Brew	12°C	5	5	5	4	3	3	4
Melon	Honey Brew	12°C	5	5	5	4	4	3	4
Melon	Honey Brew	12°C	5	5	4	4	3	3	3
Melon	Honey Brew	12°C	5	5	4	4	4	3	5
Melon	Honey Brew	12°C	5	5	4	4	3	3	3
Melon	Honey Brew	12°C	5	5	4	4	4	3	4
Melon	Honey Brew	12°C	5	5	5	4	4	4	4
Melon	Honey Brew	12°C	5	5	4	4	3	2	1
Melon	Honey Brew	12°C	5	5	4	4	3	3	3
Melon	Honey Brew	12°C	5	5	4	4	3	3	3
Melon	Honey Brew	12°C	5	5	5	3	3	2	3
Melon	Honey Brew	12°C	5	5	4	4	4	4	5
Melon	Honey Brew	12°C	5	5	4	4	3	2	2
Melon	Honey Brew	12°C	5	5	5	3	3	2	4
Melon	Olypmic Gold	12°C	5	5	5	2	2	1	1
Melon	Olypmic Gold	12°C	5	5	4	2	2	1	1
Melon	Olypmic Gold	12°C	5	5	4	3	2	1	1
Melon	Olypmic Gold	12°C	5	5	4	4	3	2	3
Melon	Olypmic Gold	12°C	5	5	4	3	3	2	3
Melon	Olypmic Gold	12°C	5	5	4	4	4	3	4
Melon	Olypmic Gold	12°C	5	5	4	3	3	2	3
Melon	Olypmic Gold	12°C	5	5	4	3	2	1	1
Melon	Olypmic Gold	12°C	5	5	4	4	3	3	3
Melon	Olypmic Gold	12°C	5	5	4	3	3	3	4
Melon	Olypmic Gold	12°C	5	5	4	4	4	3	3
Melon	Olypmic Gold	12°C	5	5	5	4	3	3	3
Melon	Olypmic Gold	12°C	5	5	4	4	4	3	4
Melon	Olypmic Gold	12°C	5	5	4	4	4	3	4
Melon	Olypmic Gold	12°C	5	5	4	3	3	2	3
Watermelon	Sweet Harmony	12°C	5	5	4	2	2	1	1
Watermelon	Sweet Harmony	12°C	5	5	4	4	2	1	1
Watermelon	Sweet Harmony	12°C	5	5	4	4	3	1	1
Watermelon	Sweet Harmony	12°C	5	5	4	2	2	1	1
Watermelon	Sweet Harmony	12°C	5	5	4	2	2	1	1
Watermelon	Sweet Harmony	12°C	5	5	4	2	2	1	1
Watermelon	Sweet Harmony	12°C	5	5	4	4	4	1	1
Watermelon	Sweet Harmony	12°C	5	5	4	2	2	1	1
Watermelon	Sweet Harmony	12°C	5	5	4	2	2	1	1
Watermelon	Sweet Harmony	12°C	5	5	4	2	2	1	1
Watermelon	Sweet Harmony	12°C	5	5	4	2	2	1	1
Watermelon	Sweet Harmony	12°C	5	5	4	4	4	1	1
Watermelon	Sweet Harmony	12°C	5	5	4	2	2	1	1
Watermelon	Sweet Harmony	12°C	5	5	4	2	2	1	1
Watermelon	Sweet Harmony	12°C	5	5	4	4	4	2	3
Watermelon	Tri-X-313	12°C	5	5	5	3	3	2	3
Watermelon	Tri-X-313	12°C	5	5	5	3	3	2	3
Watermelon	Tri-X-313	12°C	5	5	4	4	3	1	1
Watermelon	Tri-X-313	12°C	5	5	4	4	4	2	3
Watermelon	Tri-X-313	12°C	5	5	4	3	3	2	3
Watermelon	Tri-X-313	12°C	5	5	5	4	4	2	3
Watermelon	Tri-X-313	12°C	5	5	5	5	5	3	3
Watermelon	Tri-X-313	12°C	5	5	5	4	4	2	3
Watermelon	Tri-X-313	12°C	5	5	5	4	4	2	3
Watermelon	Tri-X-313	12°C	5	5	4	4	3	2	3
Watermelon	Tri-X-313	12°C	5	5	5	5	4	2	3
Watermelon	Tri-X-313	12°C	5	5	4	4	3	1	1
Watermelon	Tri-X-313	12°C	5	5	4	4	3	2	3
Watermelon	Tri-X-313	12°C	5	5	5	3	3	2	3
Watermelon	Tri-X-313	12°C	5	5	4	4	3	2	3
Bottlegourd	Emphasis	12°C	5	5	4	4	4	4	5
Bottlegourd	Emphasis	12°C	5	5	4	4	4	4	5
Bottlegourd	Emphasis	12°C	5	5	4	4	4	4	5
Bottlegourd	Emphasis	12°C	5	5	4	4	4	4	5
Bottlegourd	Emphasis	12°C	5	5	4	4	4	4	5
Bottlegourd	Emphasis	12°C	5	5	4	4	4	4	5
Bottlegourd	Emphasis	12°C	5	5	4	4	4	4	5
Bottlegourd	Emphasis	12°C	5	5	4	4	4	4	5
Bottlegourd	Emphasis	12°C	5	5	4	4	3	4	5
Bottlegourd	Emphasis	12°C	5	5	4	4	4	4	5
Bottlegourd	Emphasis	12°C	5	5	4	3	3	4	5
Bottlegourd	Emphasis	12°C	5	5	4	4	4	4	5
Bottlegourd	Emphasis	12°C	5	5	4	4	4	4	5
Bottlegourd	Emphasis	12°C	5	5	4	3	3	4	5
Bottlegourd	Emphasis	12°C	5	5	4	4	4	4	5
Bottlegourd	Macis	12°C	5	5	4	4	4	4	5
Bottlegourd	Macis	12°C	5	5	4	4	4	4	5
Bottlegourd	Macis	12°C	5	5	4	4	4	4	5
Bottlegourd	Macis	12°C	5	5	4	2	2	4	5
Bottlegourd	Macis	12°C	5	5	4	4	4	4	5
Bottlegourd	Macis	12°C	5	5	4	4	4	4	5
Bottlegourd	Macis	12°C	5	5	4	4	4	4	5
Bottlegourd	Macis	12°C	5	5	4	4	4	4	5
Bottlegourd	Macis	12°C	5	5	4	4	4	4	5
Bottlegourd	Macis	12°C	5	5	4	2	2	4	5
Bottlegourd	Macis	12°C	5	5	4	4	4	4	5
Bottlegourd	Macis	12°C	5	5	4	4	4	4	5
Bottlegourd	Macis	12°C	5	5	4	4	4	4	5
Bottlegourd	Macis	12°C	5	5	4	4	4	4	5
Bottlegourd	Macis	12°C	5	5	4	4	4	4	5
Interspecific	Tetsukabuto	12°C	5	5	5	4	4	4	5
Interspecific	Tetsukabuto	12°C	5	5	5	5	5	5	5
Interspecific	Tetsukabuto	12°C	5	5	5	5	5	5	5
Interspecific	Tetsukabuto	12°C	5	5	5	5	5	5	5
Interspecific	Tetsukabuto	12°C	5	5	5	5	5	5	5
Interspecific	Tetsukabuto	12°C	5	5	5	5	5	5	5
Interspecific	Tetsukabuto	12°C	5	5	5	5	4	5	5
Interspecific	Tetsukabuto	12°C	5	5	5	5	5	5	5
Interspecific	Tetsukabuto	12°C	5	5	5	5	5	5	5
Interspecific	Tetsukabuto	12°C	5	5	5	5	5	5	5
Interspecific	Tetsukabuto	12°C	5	5	5	5	5	5	5
Interspecific	Tetsukabuto	12°C	5	5	5	5	5	5	5
Interspecific	Tetsukabuto	12°C	5	5	5	5	5	5	5
Interspecific	Tetsukabuto	12°C	5	5	5	5	5	5	5
Interspecific	Tetsukabuto	12°C	5	5	5	5	4	4	5
Interspecific	Strongtosa	12°C	5	5	5	5	5	5	5
Interspecific	Strongtosa	12°C	5	5	5	5	5	5	5
Interspecific	Strongtosa	12°C	5	5	5	5	5	5	5
Interspecific	Strongtosa	12°C	5	5	5	5	5	5	5
Interspecific	Strongtosa	12°C	5	5	5	5	5	5	5
Interspecific	Strongtosa	12°C	5	5	5	5	5	5	5
Interspecific	Strongtosa	12°C	5	5	5	5	5	5	5
Interspecific	Strongtosa	12°C	5	5	5	5	5	5	5
Interspecific	Strongtosa	12°C	5	5	5	5	5	5	5
Interspecific	Strongtosa	12°C	5	5	5	5	5	5	5
Interspecific	Strongtosa	12°C	5	5	5	5	5	5	5
Interspecific	Strongtosa	12°C	5	5	5	5	5	5	5
Interspecific	Strongtosa	12°C	5	5	5	5	5	5	5
Interspecific	Strongtosa	12°C	5	5	5	5	5	5	5
Interspecific	Strongtosa	12°C	5	5	5	5	5	5	5

## Sheet: Solanaceous 12C
Solanaceous Storage Scoring
Species	Cultivar	Treatment	Day 1	Day 7	Day 14	Day 21	Day 28	Day 31	Day 42
Eggplant	Black Bell	12°C	5	5	5	3	3	4	5
Eggplant	Black Bell	12°C	5	5	5	3	3	4	5
Eggplant	Black Bell	12°C	5	5	4	3	3	4	5
Eggplant	Black Bell	12°C	5	5	5	3	3	4	5
Eggplant	Black Bell	12°C	5	5	4	4	3	4	5
Eggplant	Black Bell	12°C	5	5	5	4	3	4	5
Eggplant	Black Bell	12°C	5	5	5	3	3	4	5
Eggplant	Black Bell	12°C	5	5	4	3	3	4	5
Eggplant	Black Bell	12°C	5	5	5	3	3	4	5
Eggplant	Black Bell	12°C	5	5	5	3	3	4	5
Eggplant	Black Bell	12°C	5	5	5	3	3	4	5
Eggplant	Black Bell	12°C	5	5	5	4	3	4	5
Eggplant	Black Bell	12°C	5	5	5	3	3	4	5
Eggplant	Black Bell	12°C	5	5	4	3	3	4	5
Eggplant	Black Bell	12°C	5	5	5	3	3	5	5
Eggplant	Black Shine	12°C	5	5	4	3	3	4	5
Eggplant	Black Shine	12°C	5	5	4	3	3	4	5
Eggplant	Black Shine	12°C	5	5	4	3	3	4	5
Eggplant	Black Shine	12°C	5	5	4	3	3	4	5
Eggplant	Black Shine	12°C	5	5	4	3	3	4	5
Eggplant	Black Shine	12°C	5	5	4	3	3	4	5
Eggplant	Black Shine	12°C	5	5	4	3	3	4	5
Eggplant	Black Shine	12°C	5	5	4	3	3	4	5
Eggplant	Black Shine	12°C	5	5	4	3	3	4	5
Eggplant	Black Shine	12°C	5	5	4	3	3	4	5
Eggplant	Black Shine	12°C	5	5	4	3	3	4	5
Eggplant	Black Shine	12°C	5	5	4	3	3	4	5
Eggplant	Black Shine	12°C	5	5	4	3	3	4	5
Eggplant	Black Shine	12°C	5	5	4	3	3	4	5
Eggplant	Black Shine	12°C	5	5	4	3	3	4	5
Eggplant	Red Scorpion	12°C	5	5	5	5	4	5	5
Eggplant	Red Scorpion	12°C	5	5	5	5	4	5	5
Eggplant	Red Scorpion	12°C	5	5	5	5	4	5	5
Eggplant	Red Scorpion	12°C	5	5	5	5	4	5	5
Eggplant	Red Scorpion	12°C	5	5	5	5	4	4	5
Eggplant	Red Scorpion	12°C	5	5	5	4	4	5	5
Eggplant	Red Scorpion	12°C	5	5	5	4	4	5	5
Eggplant	Red Scorpion	12°C	5	5	5	5	4	4	5
Eggplant	Red Scorpion	12°C	5	5	5	5	4	5	5
Eggplant	Red Scorpion	12°C	5	5	5	5	4	4	5
Eggplant	Red Scorpion	12°C	5	5	5	5	4	5	5
Eggplant	Red Scorpion	12°C	5	5	5	5	4	4	5
Eggplant	Red Scorpion	12°C	5	5	5	5	4	5	5
Eggplant	Red Scorpion	12°C	5	5	5	5	4	5	5
Eggplant	Red Scorpion	12°C	5	5	5	5	4	5	5
Pepper	Double Up	12°C	5	5	4	4	4	4	5
Pepper	Double Up	12°C	5	5	4	4	4	5	5
Pepper	Double Up	12°C	5	5	4	4	4	4	5
Pepper	Double Up	12°C	5	5	4	4	4	4	5
Pepper	Double Up	12°C	5	5	4	4	4	4	5
Pepper	Double Up	12°C	5	5	5	5	4	4	5
Pepper	Double Up	12°C	5	5	5	5	4	5	5
Pepper	Double Up	12°C	5	5	4	4	4	5	5
Pepper	Double Up	12°C	5	5	5	5	5	5	5
Pepper	Double Up	12°C	5	5	4	4	4	5	5
Pepper	Double Up	12°C	5	5	5	5	4	4	5
Pepper	Double Up	12°C	5	5	5	4	4	5	5
Pepper	Double Up	12°C	5	5	5	5	5	5	5
Pepper	Double Up	12°C	5	5	5	5	5	5	5
Pepper	Double Up	12°C	5	5	4	4	4	5	5
Pepper	Red Bull	12°C	5	5	4	4	4	5	5
Pepper	Red Bull	12°C	5	5	5	4	4	5	5
Pepper	Red Bull	12°C	5	5	5	4	4	5	5
Pepper	Red Bull	12°C	5	5	5	4	4	5	5
Pepper	Red Bull	12°C	5	5	4	4	4	5	5
Pepper	Red Bull	12°C	5	5	5	4	4	5	5
Pepper	Red Bull	12°C	5	5	5	5	4	5	5
Pepper	Red Bull	12°C	5	5	5	4	4	4	5
Pepper	Red Bull	12°C	5	5	5	5	4	5	5
Pepper	Red Bull	12°C	5	5	5	5	4	5	5
Pepper	Red Bull	12°C	5	5	5	4	4	4	5
Pepper	Red Bull	12°C	5	5	5	4	4	5	5
Pepper	Red Bull	12°C	5	5	4	4	4	4	5
Pepper	Red Bull	12°C	5	5	5	5	4	4	5
Pepper	Red Bull	12°C	5	5	4	4	4	5	5
Pepper	TI-135	12°C	5	5	5	5	5	5	5
Pepper	TI-135	12°C	5	5	5	5	5	5	5
Pepper	TI-135	12°C	5	5	5	5	5	5	5
Pepper	TI-135	12°C	5	5	5	5	5	5	5
Pepper	TI-135	12°C	5	5	5	5	5	5	5
Pepper	TI-135	12°C	5	5	5	5	5	5	5
Pepper	TI-135	12°C	5	5	5	5	5	5	5
Pepper	TI-135	12°C	5	5	5	5	5	5	5
Pepper	TI-135	12°C	5	5	5	5	5	5	5
Pepper	TI-135	12°C	5	5	5	5	5	5	5
Pepper	TI-135	12°C	5	5	5	5	5	5	5
Pepper	TI-135	12°C	5	5	5	5	5	5	5
Pepper	TI-135	12°C	5	5	5	5	5	5	5
Pepper	TI-135	12°C	5	5	5	5	5	5	5
Pepper	TI-135	12°C	5	5	5	5	5	5	5
Tomato	Aloha	12°C	5	5	5	5	4	4	5
Tomato	Aloha	12°C	5	5	5	5	4	4	5
Tomato	Aloha	12°C	5	5	5	5	4	4	5
Tomato	Aloha	12°C	5	5	5	5	4	4	5
Tomato	Aloha	12°C	5	5	5	5	4	4	5
Tomato	Aloha	12°C	5	5	5	5	4	4	5
Tomato	Aloha	12°C	5	5	5	5	4	4	5
Tomato	Aloha	12°C	5	5	5	5	4	4	5
Tomato	Aloha	12°C	5	5	5	5	4	4	5
Tomato	Aloha	12°C	5	5	5	5	4	4	5
Tomato	Aloha	12°C	5	5	5	5	4	4	5
Tomato	Aloha	12°C	5	5	5	5	4	4	5
Tomato	Aloha	12°C	5	5	5	5	4	4	5
Tomato	Aloha	12°C	5	5	5	5	4	4	5
Tomato	Aloha	12°C	5	5	5	5	4	4	5
Tomato	Conchita	12°C	5	5	5	4	4	5	5
Tomato	Conchita	12°C	5	5	5	4	4	4	5
Tomato	Conchita	12°C	5	5	5	4	4	5	5
Tomato	Conchita	12°C	5	5	5	4	4	4	5
Tomato	Conchita	12°C	5	5	5	4	4	5	5
Tomato	Conchita	12°C	5	5	5	4	4	5	5
Tomato	Conchita	12°C	5	5	5	4	4	5	5
Tomato	Conchita	12°C	5	5	5	4	4	5	5
Tomato	Conchita	12°C	5	5	5	4	4	5	5
Tomato	Conchita	12°C	5	5	5	4	4	5	5
Tomato	Conchita	12°C	5	5	5	4	4	5	5
Tomato	Conchita	12°C	5	5	4	4	4	5	5
Tomato	Conchita	12°C	5	5	5	5	5	5	5
Tomato	Conchita	12°C	5	5	5	4	4	5	5
Tomato	Conchita	12°C	5	5	5	4	4	4	5
Tomato	Durinta	12°C	5	5	5	5	4	4	5
Tomato	Durinta	12°C	5	5	5	5	4	4	5
Tomato	Durinta	12°C	5	5	5	5	4	4	5
Tomato	Durinta	12°C	5	5	5	5	4	4	5
Tomato	Durinta	12°C	5	5	5	5	4	4	5
Tomato	Durinta	12°C	5	5	5	5	4	4	5
Tomato	Durinta	12°C	5	5	5	5	4	4	5
Tomato	Durinta	12°C	5	5	5	5	4	4	5
Tomato	Durinta	12°C	5	5	5	5	4	4	5
Tomato	Durinta	12°C	5	5	5	5	4	4	5
Tomato	Durinta	12°C	5	5	5	5	4	4	5
Tomato	Durinta	12°C	5	5	5	5	4	4	5
Tomato	Durinta	12°C	5	5	5	5	4	4	5
Tomato	Durinta	12°C	5	5	5	5	4	4	5
Tomato	Durinta	12°C	5	5	5	5	4	4	5
Tomato	Maxifort	12°C	5	5	5	5	4	4	5
Tomato	Maxifort	12°C	5	5	5	5	4	4	5
Tomato	Maxifort	12°C	5	5	5	5	4	4	5
Tomato	Maxifort	12°C	5	5	5	5	4	4	5
Tomato	Maxifort	12°C	5	5	5	5	4	4	5
Tomato	Maxifort	12°C	5	5	5	5	4	4	5
Tomato	Maxifort	12°C	5	5	5	5	4	4	5
Tomato	Maxifort	12°C	5	5	5	5	4	4	5
Tomato	Maxifort	12°C	5	5	5	5	4	4	5
Tomato	Maxifort	12°C	5	5	5	5	4	4	5
Tomato	Maxifort	12°C	5	5	5	5	4	3	5
Tomato	Maxifort	12°C	5	5	5	5	4	4	5
Tomato	Maxifort	12°C	5	5	5	4	4	4	5
Tomato	Maxifort	12°C	5	5	5	5	4	4	5
Tomato	Maxifort	12°C	5	5	4	4	4	4	5
Torvum	TI-216	12°C	5	5	5	4	4	4	5
Torvum	TI-216	12°C	5	5	4	4	3	4	5
Torvum	TI-216	12°C	5	5	5	4	4	4	5
Torvum	TI-216	12°C	5	5	5	4	4	4	5
Torvum	TI-216	12°C	5	5	5	3	3	4	5
Torvum	TI-216	12°C	5	5	5	4	4	4	5
Torvum	TI-216	12°C	5	5	4	3	3	4	5
Torvum	TI-216	12°C	5	5	5	3	3	4	5
Torvum	TI-216	12°C	5	5	4	3	3	4	5
Torvum	TI-216	12°C	5	5	5	4	4	4	5
Torvum	TI-216	12°C	5	5	5	4	4	4	5
Torvum	TI-216	12°C	5	5	5	4	3	4	5
Torvum	TI-216	12°C	5	5	5	5	4	4	5
Torvum	TI-216	12°C	5	5	5	4	4	4	5
Torvum	TI-216	12°C	5	5	5	3	3	4	5

## Sheet: Solanaceous 10C
Solanaceous Storage Scoring
	Cultivar	Treatment	0 Days	1 Days	7 Days	14 Days	21 Days	28 Days	31 Days	42 Days
1	Aloha	10° C	5	5	5	5	5	5	5	5
2	Aloha	10° C	5	5	5	5	5	5	5	5
3	Aloha	10° C	5	5	5	5	5	5	5	5
4	Aloha	10° C	5	5	5	5	5	5	5	5
5	Aloha	10° C	5	5	5	5	5	5	5	5
6	Aloha	10° C	5	5	5	5	5	5	5	5
7	Aloha	10° C	5	5	5	5	5	5	5	5
8	Aloha	10° C	5	5	5	5	5	5	5	5
9	Aloha	10° C	5	5	5	5	5	5	5	5
10	Aloha	10° C	5	5	5	5	5	5	5	5
11	Aloha	10° C	5	5	5	5	5	5	5	5
12	Aloha	10° C	5	5	5	5	5	5	5	5
13	Aloha	10° C	5	5	5	5	5	5	5	5
14	Aloha	10° C	5	5	5	5	5	5	5	5
15	Aloha	10° C	5	5	5	5	5	5	5	5
16	Aloha	10° C	5	5	5	5	5	5	5	5
17	Aloha	10° C	5	5	5	5	5	5	5	5
18	Aloha	10° C	5	5	5	5	5	5	5	5
19	Aloha	10° C	5	5	5	5	5	5	5	5
20	Aloha	10° C	5	5	5	5	5	5	5	5
21	Aloha	10° C	5	5	5	5	5	5	5	5
22	Aloha	10° C	5	5	5	5	5	5	5	5
23	Aloha	10° C	5	5	5	5	5	5	5	5
24	Aloha	10° C	5	5	5	5	5	5	5	5
25	Aloha	10° C	5	5	5	5	5	5	5	5
1	Maxifort	10° C	5	5	5	5	5	4	5	5
2	Maxifort	10° C	5	5	5	5	5	4	5	5
3	Maxifort	10° C	5	5	5	5	5	5	5	5
4	Maxifort	10° C	5	5	5	5	5	3	5	5
5	Maxifort	10° C	5	5	5	5	5	4	5	5
6	Maxifort	10° C	5	5	5	4	4	3	5	5
7	Maxifort	10° C	5	5	5	5	5	4	5	5
8	Maxifort	10° C	5	5	5	3	3	3	5	5
9	Maxifort	10° C	5	5	5	5	5	4	5	5
10	Maxifort	10° C	5	5	5	5	5	4	5	5
11	Maxifort	10° C	5	5	5	5	5	4	5	5
12	Maxifort	10° C	5	5	5	5	5	4	5	5
13	Maxifort	10° C	5	5	5	5	5	4	5	5
14	Maxifort	10° C	5	5	5	5	5	4	5	5
15	Maxifort	10° C	5	5	5	3	3	3	5	5
16	Maxifort	10° C	5	5	5	4	4	4	5	5
17	Maxifort	10° C	5	5	5	5	5	4	5	5
18	Maxifort	10° C	5	5	5	5	5	4	5	5
19	Maxifort	10° C	5	5	5	5	5	4	5	5
20	Maxifort	10° C	5	5	5	5	5	4	5	5
21	Maxifort	10° C	5	5	5	5	5	4	5	5
22	Maxifort	10° C	5	5	5	5	4	4	5	5
23	Maxifort	10° C	5	5	5	5	4	4	5	5
24	Maxifort	10° C	5	5	5	4	4	3	5	5
25	Maxifort	10° C	5	5	5	5	5	4	5	5
1	Durinta	10° C	5	5	5	5	5	5	5	5
2	Durinta	10° C	5	5	5	5	5	5	5	5
3	Durinta	10° C	5	5	5	5	5	5	5	5
4	Durinta	10° C	5	5	5	5	5	5	5	5
5	Durinta	10° C	5	5	5	5	5	5	5	5
6	Durinta	10° C	5	5	5	5	5	5	5	5
7	Durinta	10° C	5	5	5	5	5	5	5	5
8	Durinta	10° C	5	5	5	5	5	5	5	5
9	Durinta	10° C	5	5	5	5	5	5	5	5
10	Durinta	10° C	5	5	5	5	5	5	5	5
11	Durinta	10° C	5	5	5	5	5	5	5	5
12	Durinta	10° C	5	5	5	5	5	5	5	5
13	Durinta	10° C	5	5	5	5	5	5	5	5
14	Durinta	10° C	5	5	5	5	5	5	5	5
15	Durinta	10° C	5	5	5	5	5	5	5	5
16	Durinta	10° C	5	5	5	5	5	5	5	5
17	Durinta	10° C	5	5	5	5	5	5	5	5
18	Durinta	10° C	5	5	5	5	5	5	5	5
19	Durinta	10° C	5	5	5	5	5	5	5	5
20	Durinta	10° C	5	5	5	5	5	5	5	5
21	Durinta	10° C	5	5	5	5	5	5	5	5
22	Durinta	10° C	5	5	5	5	5	5	5	5
23	Durinta	10° C	5	5	5	5	5	5	5	5
24	Durinta	10° C	5	5	5	5	5	5	5	5
25	Durinta	10° C	5	5	5	5	5	5	5	5
1	Conchita	10° C	5	5	5	5	5	4	5	5
2	Conchita	10° C	5	5	5	5	5	4	5	5
3	Conchita	10° C	5	5	5	5	5	4	5	5
4	Conchita	10° C	5	5	5	5	5	4	5	5
5	Conchita	10° C	5	5	5	5	5	4	5	5
6	Conchita	10° C	5	5	5	5	5	4	5	5
7	Conchita	10° C	5	5	5	5	5	4	5	5
8	Conchita	10° C	5	5	5	5	5	4	5	5
9	Conchita	10° C	5	5	5	5	5	4	5	5
10	Conchita	10° C	5	5	5	5	5	4	5	5
11	Conchita	10° C	5	5	5	5	5	4	5	5
12	Conchita	10° C	5	5	5	5	5	4	5	5
13	Conchita	10° C	5	5	5	5	5	4	5	5
14	Conchita	10° C	5	5	5	5	5	4	5	5
15	Conchita	10° C	5	5	5	5	5	4	5	5
16	Conchita	10° C	5	5	5	5	5	4	5	5
17	Conchita	10° C	5	5	5	5	5	4	5	5
18	Conchita	10° C	5	5	5	5	5	4	5	5
19	Conchita	10° C	5	5	5	5	5	4	5	5
20	Conchita	10° C	5	5	5	5	5	4	5	5
21	Conchita	10° C	5	5	5	5	5	4	5	5
22	Conchita	10° C	5	5	5	5	5	4	5	5
23	Conchita	10° C	5	5	5	5	5	4	5	5
24	Conchita	10° C	5	5	5	5	5	4	5	5
25	Conchita	10° C	5	5	5	5	5	4	5	5
1	TI-135	10° C	5	5	5	5	5	4	5	5
2	TI-135	10° C	5	5	5	5	5	4	5	5
3	TI-135	10° C	5	5	5	5	5	4	5	5
4	TI-135	10° C	5	5	5	5	5	4	5	5
5	TI-135	10° C	5	5	5	5	5	4	3	5
6	TI-135	10° C	5	5	5	5	5	4	5	5
7	TI-135	10° C	5	5	5	5	5	4	5	5
8	TI-135	10° C	5	5	5	5	5	4	5	5
9	TI-135	10° C	5	5	5	5	5	4	5	5
10	TI-135	10° C	5	5	5	5	5	4	5	5
11	TI-135	10° C	5	5	5	5	5	4	5	5
12	TI-135	10° C	5	5	5	5	5	4	5	5
13	TI-135	10° C	5	5	5	5	5	4	5	5
14	TI-135	10° C	5	5	5	5	5	4	5	5
15	TI-135	10° C	5	5	5	5	5	4	5	5
16	TI-135	10° C	5	5	5	5	5	4	5	5
17	TI-135	10° C	5	5	5	5	5	4	5	5
18	TI-135	10° C	5	5	5	5	5	4	5	5
19	TI-135	10° C	5	5	5	5	5	4	5	5
20	TI-135	10° C	5	5	5	5	5	4	5	5
21	TI-135	10° C	5	5	5	5	5	4	5	5
22	TI-135	10° C	5	5	5	5	5	4	5	5
23	TI-135	10° C	5	5	5	5	5	4	5	5
24	TI-135	10° C	5	5	5	5	5	4	5	5
25	TI-135	10° C	5	5	5	5	5	4	5	5
1	Red Bull	10° C	5	5	5	5	5	4	5	5
2	Red Bull	10° C	5	5	5	5	5	4	5	5
3	Red Bull	10° C	5	5	5	5	5	3	5	5
4	Red Bull	10° C	5	5	5	5	5	4	5	5
5	Red Bull	10° C	5	5	5	5	5	4	5	5
6	Red Bull	10° C	5	5	5	5	5	4	5	5									0.374166
7	Red Bull	10° C	5	5	5	5	5	4	5	5
8	Red Bull	10° C	5	5	5	5	5	3	5	5
9	Red Bull	10° C	5	5	5	5	5	4	5	5
10	Red Bull	10° C	5	5	5	5	5	3	5	5
11	Red Bull	10° C	5	5	5	5	5	4	5	5
12	Red Bull	10° C	5	5	5	5	5	4	5	5
13	Red Bull	10° C	5	5	5	5	5	4	5	5
14	Red Bull	10° C	5	5	5	5	5	4	5	5
15	Red Bull	10° C	5	5	5	5	5	4	5	5
16	Red Bull	10° C	5	5	5	5	5	4	5	5
17	Red Bull	10° C	5	5	5	5	5	4	5	5
18	Red Bull	10° C	5	5	5	5	5	4	5	5
19	Red Bull	10° C	5	5	5	5	5	4	5	5
20	Red Bull	10° C	5	5	5	5	5	4	5	5
21	Red Bull	10° C	5	5	5	5	5	3	5	5
22	Red Bull	10° C	5	5	5	5	5	4	5	5
23	Red Bull	10° C	5	5	5	5	5	4	5	5
24	Red Bull	10° C	5	5	5	5	5	4	5	5
25	Red Bull	10° C	5	5	5	5	5	4	5	5
1	Double Up	10° C	5	5	5	5	5	4	5	5
2	Double Up	10° C	5	5	5	5	5	4	5	5
3	Double Up	10° C	5	5	5	5	5	4	5	5
4	Double Up	10° C	5	5	5	5	5	4	5	5
5	Double Up	10° C	5	5	5	5	5	4	5	5
6	Double Up	10° C	5	5	5	5	5	4	5	5
7	Double Up	10° C	5	5	5	5	5	3	5	5								3.72
8	Double Up	10° C	5	5	5	5	5	3	5	5
9	Double Up	10° C	5	5	5	5	5	4	5	5
10	Double Up	10° C	5	5	5	5	5	3	5	5
11	Double Up	10° C	5	5	5	5	5	4	5	5
12	Double Up	10° C	5	5	5	5	5	4	5	5
13	Double Up	10° C	5	5	5	5	5	3	5	5
14	Double Up	10° C	5	5	5	5	5	4	5	5
15	Double Up	10° C	5	5	5	5	5	4	5	5
16	Double Up	10° C	5	5	5	5	5	4	5	5
17	Double Up	10° C	5	5	5	5	5	3	5	5
18	Double Up	10° C	5	5	5	5	5	4	5	5
19	Double Up	10° C	5	5	5	5	5	4	5	5
20	Double Up	10° C	5	5	5	5	5	4	5	5
21	Double Up	10° C	5	5	5	5	5	4	5	5
22	Double Up	10° C	5	5	5	5	5	4	5	5
23	Double Up	10° C	5	5	5	5	5	3	5	5
24	Double Up	10° C	5	5	5	5	5	3	5	5
25	Double Up	10° C	5	5	5	5	5	4	5	5
1	S. Torvum	10° C	5	5	5	5	5	4	5	5
2	S. Torvum	10° C	5	5	5	5	5	4	5	5
3	S. Torvum	10° C	5	5	5	5	5	3	5	5
4	S. Torvum	10° C	5	5	5	5	5	4	5	5									0.276887
5	S. Torvum	10° C	5	5	5	5	5	4	5	5
6	S. Torvum	10° C	5	5	5	5	5	4	5	5
7	S. Torvum	10° C	5	5	5	5	5	4	5	5
8	S. Torvum	10° C	5	5	5	5	5	4	5	5
9	S. Torvum	10° C	5	5	5	5	5	4	5	5
10	S. Torvum	10° C	5	5	5	5	5	4	5	5
11	S. Torvum	10° C	5	5	5	5	5	3	5	5
12	S. Torvum	10° C	5	5	5	5	5	4	5	5
13	S. Torvum	10° C	5	5	5	5	5	4	5	5
14	S. Torvum	10° C	5	5	5	5	5	4	5	5
15	S. Torvum	10° C	5	5	5	5	5	4	5	5
16	S. Torvum	10° C	5	5	5	5	5	4	5	5
17	S. Torvum	10° C	5	5	5	5	5	4	5	5
18	S. Torvum	10° C	5	5	5	5	5	4	5	5
19	S. Torvum	10° C	5	5	5	5	5	4	5	5
20	S. Torvum	10° C	5	5	5	5	5	4	5	5
21	S. Torvum	10° C	5	5	5	5	5	4	5	5
22	S. Torvum	10° C	5	5	5	5	5	4	5	5
23	S. Torvum	10° C	5	5	5	5	5	4	5	5
24	S. Torvum	10° C	5	5	5	5	5	4	5	5
25	S. Torvum	10° C	5	5	5	5	5	4	5	5
1	Black Bell	10° C	5	5	5	5	4	3	3	5
2	Black Bell	10° C	5	5	5	5	3	3	3	5
3	Black Bell	10° C	5	5	5	5	3	3	3	5
4	Black Bell	10° C	5	5	5	5	3	3	3	5
5	Black Bell	10° C	5	5	5	5	3	3	3	5
6	Black Bell	10° C	5	5	5	5	4	3	3	5
7	Black Bell	10° C	5	5	5	5	4	3	3	5									3
8	Black Bell	10° C	5	5	5	5	3	3	3	5
9	Black Bell	10° C	5	5	5	5	4	3	3	5
10	Black Bell	10° C	5	5	5	5	4	3	3	5
11	Black Bell	10° C	5	5	5	5	4	3	3	5
12	Black Bell	10° C	5	5	5	5	3	3	3	5
13	Black Bell	10° C	5	5	5	5	3	3	3	5
14	Black Bell	10° C	5	5	5	5	3	3	3	5
15	Black Bell	10° C	5	5	5	5	3	3	3	5
16	Black Bell	10° C	5	5	5	5	4	3	3	5
17	Black Bell	10° C	5	5	5	5	3	3	3	5
18	Black Bell	10° C	5	5	5	5	4	3	3	5
19	Black Bell	10° C	5	5	5	5	4	3	3	5
20	Black Bell	10° C	5	5	5	5	4	3	3	5
21	Black Bell	10° C	5	5	5	5	3	3	3	5
22	Black Bell	10° C	5	5	5	5	3	3	3	5
23	Black Bell	10° C	5	5	5	5	3	3	3	5
24	Black Bell	10° C	5	5	5	5	4	3	3	5
25	Black Bell	10° C	5	5	5	5	3	3	3	5
1	Black Shine	10° C	5	5	5	5	4	3	3	5
2	Black Shine	10° C	5	5	5	5	4	3	3	5									0.408248
3	Black Shine	10° C	5	5	5	5	4	3	3	5
4	Black Shine	10° C	5	5	5	5	4	3	3	5
5	Black Shine	10° C	5	5	5	5	4	3	3	5
6	Black Shine	10° C	5	5	5	5	4	3	3	5
7	Black Shine	10° C	5	5	5	5	4	3	3	5
8	Black Shine	10° C	5	5	5	5	3	3	3	5
9	Black Shine	10° C	5	5	5	5	4	3	3	5
10	Black Shine	10° C	5	5	5	5	4	3	3	5
11	Black Shine	10° C	5	5	5	5	4	3	3	5
12	Black Shine	10° C	5	5	5	5	4	3	3	5
13	Black Shine	10° C	5	5	5	5	4	3	3	5
14	Black Shine	10° C	5	5	5	5	4	3	3	5
15	Black Shine	10° C	5	5	5	5	4	3	3	5
16	Black Shine	10° C	5	5	5	5	3	3	3	5
17	Black Shine	10° C	5	5	5	5	4	3	3	5
18	Black Shine	10° C	5	5	5	5	4	3	3	5
19	Black Shine	10° C	5	5	5	5	4	3	3	5
20	Black Shine	10° C	5	5	5	5	4	3	3	5
21	Black Shine	10° C	5	5	5	5	3	3	3	5
22	Black Shine	10° C	5	5	5	5	4	3	3	5
23	Black Shine	10° C	5	5	5	5	4	3	3	5
24	Black Shine	10° C	5	5	5	5	3	3	3	5
25	Black Shine	10° C	5	5	5	5	3	3	3	5
1	Red Scorpion	10° C	5	5	5	5	5	4	5	5
2	Red Scorpion	10° C	5	5	5	5	5	4	5	5
3	Red Scorpion	10° C	5	5	5	5	5	3	5	5
4	Red Scorpion	10° C	5	5	5	5	5	4	5	5
5	Red Scorpion	10° C	5	5	5	5	5	4	5	5
6	Red Scorpion	10° C	5	5	5	5	5	3	5	5
7	Red Scorpion	10° C	5	5	5	5	5	3	5	5
8	Red Scorpion	10° C	5	5	5	5	5	3	5	5
9	Red Scorpion	10° C	5	5	5	5	5	3	5	5
10	Red Scorpion	10° C	5	5	5	5	5	4	5	5
11	Red Scorpion	10° C	5	5	5	5	5	3	5	5
12	Red Scorpion	10° C	5	5	5	5	5	3	5	5
13	Red Scorpion	10° C	5	5	5	5	5	3	5	5
14	Red Scorpion	10° C	5	5	5	5	5	3	5	5
15	Red Scorpion	10° C	5	5	5	5	5	3	5	5
16	Red Scorpion	10° C	5	5	5	5	5	3	5	5
17	Red Scorpion	10° C	5	5	5	5	5	3	5	5
18	Red Scorpion	10° C	5	5	5	5	5	3	5	5
19	Red Scorpion	10° C	5	5	5	5	5	3	5	5
20	Red Scorpion	10° C	5	5	5	5	5	3	5	5
21	Red Scorpion	10° C	5	5	5	5	5	4	5	5
22	Red Scorpion	10° C	5	5	5	5	5	3	5	5
23	Red Scorpion	10° C	5	5	5	5	5	4	5	5
24	Red Scorpion	10° C	5	5	5	5	5	4	5	5
25	Red Scorpion	10° C	5	5	5	5	5	4	5	5
