# Supplementary material for: Horticultural, systems-engineering and economic evaluations of short-term plant storage techniques as a labor management tool for vegetable grafting nurseries
Source: PLoS One. 2017 Feb 9;12(2):e0170614. doi: 10.1371/journal.pone.0170614 (PMC5300260; doi:10.1371/journal.pone.0170614)
Supplement: S2 File — (XLSX) [file pone.0170614.s002.xlsx]

## Sheet: Comperison
	Cold Storage Chamber Bill of Materials for Tucson (for 10C, 5 micro-mol/m2/s)						Cold Storage Chamber Bill of Materials for Tucson (for 12C, 12 micro-mol/m2/s)
	Type of equipment	Manufacturer	Price	Units needed	Total Price		Type of equipment	Manufacturer	Price	Units needed	Total Price
	Exterior Shell	Bally Box	30973.2	1	30973.2		Exterior Shell	Bally Box	30973.2	1	30973.2
	Light Fixture	TCP	87.91	17.5	1538.42		Light Fixture	TCP	87.91	40	3516.4
	Light Bulb	PLT	1.71	70	119.7		Light Bulb	PLT	1.71	160	273.6
	AC #2	Mitsubishi	1424	1	1424		AC #2	Mitsubishi	1424	1	1424
	Shelving materials	Edsal / HD	81.87	60	4912.2		Shelving materials	Edsal / HD	81.87	60	4912.2
	Total				38967.6		Total				41099.4
	$ / m2				671.16		$ / m2				707.879
	Overall heat exchange and infiltration	Total energy out	224.875	W			Overall heat exchange and infiltration	Total energy out	134.925	W
	Equipment	lights	2485	W			Equipment	lights	5680	W
		Total energy	2485	W					5680	W
	A / C	COP	2.93				A / C	COP	2.93
		A/C usage	1696.25	W				A/C usage	3877.13	W
	energy consumed	A/C	0.90797	kWh			energy consumed	A/C	3.87713	kwh
		lights	2.485	kWh				lights	5.68	kwh
		total	3.39297	kWh				total	9.55713	kwh
		kwh / m2	0.058439	kWh/m2				kwh / m2	0.164608	kwh
			Tucson $0.08/kWh						Tucson $0.08/kWh
	Storage capacity (trays)	960	0.785421	$/m2/wk			Storage capacity (trays)	960	2.21233	$/m2/wk
	Number of plants per tray	200	0.000237508	$/plant/wk			Number of plants per tray	128	0.00104531	$/plant/wk

## Sheet: Variables
Key variables and parameters
1. Lighting design within each shelf	Value	Unit
Lamp type	T8 WFL
Lamp power draw	35.5	W
Lamp lumen output	2750	lumen
Lumen to photon conversion	74	lumen/umol
Maintenance factor	0.8
Room index	3.82
Utilization factor	0.67
Reflectance - upper surface	70	%
Reflectance - side	30	%
Reflectance - lower surface	10	%
Shelf area	25.5	m2
2. Storage chamber base design
Chamber height	3.66	m
Chamber length	7.62	m
Chamber width	7.62	m
Infiltration rate	0.15	/h
Overall heat exchange coefficient (U)	0.1976	W/m2/K
A/C unit COP	2.93
Total shelf surface area	255	m2
Tray capacity	960	units
Tray size	0.23	m2
Outside air temperature	15	C
Outside relative humidity	50	%
Electricity price	0.09	US$
