# Supplementary material for: Horticultural, systems-engineering and economic evaluations of short-term plant storage techniques as a labor management tool for vegetable grafting nurseries
Source: PLoS One. 2017 Feb 9;12(2):e0170614. doi: 10.1371/journal.pone.0170614 (PMC5300260; doi:10.1371/journal.pone.0170614)
Supplement: S3 File — (XLSX) [file pone.0170614.s003.xlsx]

## Sheet: Tomato analysis
			Data comparing labor requirement and costs for each scenario for tomato
Week
-7			Scenario 1 (one-week peak)
-6			Simulated results														STD									ME (Margin of Error, 95%)
-5			w/ LTS	w/o LTS	w/ LTS	w/o LTS	w/ LTS	w/o LTS	w/ LTS	w/o LTS	w/ LTS	w/o LTS	w/ LTS	w/o LTS	w/ LTS	w/o LTS	w/ LTS	w/o LTS	w/ LTS	w/o LTS		w/ LTS	w/o LTS	w/ LTS	w/o LTS	w/ LTS	w/o LTS	w/ LTS	w/o LTS		w/ LTS	w/o LTS	w/ LTS	w/o LTS
-4			# of skilled wkrs	# of skilled wkrs	# of unskilled wkrs	# of unskilled wkrs	Total skilled labor cost	Total skilled labor cost	Total unskilled labor cost	Total unskilled labor cost	Total LTS cost	Avg LTS cost (/plant)	Avg labor cost (/plant)	Avg labor cost (/plant)	# of trays grafted	# of trays grafted	# of skilled wkrs	# of skilled wkrs	# of unskilled wkrs	# of unskilled wkrs	Avg LTS cost (/plant)	Avg labor cost (/plant)	Avg labor cost (/plant)	# of trays grafted	# of trays grafted	# of skilled wkrs	# of skilled wkrs	# of unskilled wkrs	# of unskilled wkrs	Avg LTS cost (/plant)	Avg labor cost (/plant)	Avg labor cost (/plant)	# of trays grafted	# of trays grafted
-2			14.858	14.6637	3.54397	1.53916	8691.94	8578.27	1713.86	744.34			0.0504911	0.0478279	967.941	972.67	0.442557	0.436769	0.10556	0.0458452	0	0.00150392	0.00142459	27.9457	28.0822	0.393467	0.388321	0.0938505	0.0407598	0	0.00133709	0.00126657	24.931	25.0528
-1			14.858	14.6637	1.39872	0.613247	8691.94	8578.27	676.423	296.566			0.0512432	0.0487228	993.9	939.39	0.310498	0.306437	0.0292301	0.0128154	0	0.00107086	0.00101819	29.604	27.9804	0.285858	0.282119	0.0269104	0.0117984	0	0.000985881	0.000937392	26.3202	24.8767
0			14.858	14.6637	1.25693	0.112323	8691.94	8578.27	607.85	54.3192			0.0486654	0.0510423	975.6	883.14	0.436629	0.430919	0.036937	0.0033008	0	0.00143012	0.00149997	20.3878	18.4556	0.411102	0.405725	0.0347775	0.00310782	0	0.00134651	0.00141227	18.7698	16.991
1			14.858	14.6637	2.23599	0.77006	8691.94	8578.27	1081.33	372.401			0.049792	0.0471398	1045.72	904.336	0.394811	0.389648	0.0594154	0.0204622	0	0.00132309	0.00125261	30.7303	26.5755	0.323965	0.319728	0.0487537	0.0167904	0	0.00108567	0.00102784	28.9337	25.0218
2			14.858	14.6637	1.70513	0.989846	8691.94	8578.27	824.602	478.689	20.4919	0.000109091	0.0480237	0.046938	1004.72	973.494	0.266459	0.262974	0.0305793	0.0177516	1.95173e-06	0.000861242	0.00084177	26.6977	25.8679	0.220074	0.217196	0.0252561	0.0146614	1.66737e-06	0.000711318	0.000695236	21.907	21.2261
3			14.858	14.6637	1.36762	0.862123	8691.94	8578.27	661.383	416.923	20.4919	0.000109988	0.0477736	0.0466151	1010.05	946.454	0.492524	0.486083	0.045335	0.0285783	3.64027e-06	0.00158363	0.00154523	18.1138	16.9734	0.459844	0.45383	0.0423269	0.026682	3.23076e-06	0.00147855	0.0014427	14.9606	14.0187
4			14.858	14.6637	2.59898	0	8691.94	8578.27	1256.87	0	20.4919	0.000116455	0.0469221	0.0500175	1066.8	843.31	0.39283	0.387693	0.0687143	0	3.08691e-06	0.00124057	0.00132241	35.363	27.9546	0.343077	0.33859	0.0600114	0	2.84822e-06	0.00108345	0.00115492	33.0166	26.0998
5			14.858	14.6637	2.65369	0.524572	8691.94	8578.27	1283.33	253.683	20.4919	0.000112433	0.0459979	0.0499604	1024.44	873.022	0.517548	0.510779	0.0924358	0.0182724	4.13845e-06	0.00160224	0.00174026	27.085	23.0818	0.473396	0.467205	0.0845501	0.0167136	3.30415e-06	0.00146555	0.0015918	23.6546	20.1584
6			14.858	14.6637	12.4664	37.0962	8691.94	8578.27	6028.77	17939.7	108.152	0.000253545	0.0544639	0.0633175	1341.23	2217.03	0.374796	0.369894	0.314468	0.935757	6.58382e-06	0.00137386	0.00159719	46.7189	77.2257	0.32935	0.325043	0.276337	0.822292	5.8988e-06	0.00120727	0.00140353	42.7334	70.6376
7			14.858	14.6637	0.861467	0.830193	8691.94	8578.27	416.605	401.481			0.0502908	0.0488527	913.46	901.28	0.537136	0.530111	0.0311431	0.0300125	0	0.00181808	0.00176608	23.0422	22.7349	0.500522	0.493976	0.0290202	0.0279667	0	0.00169415	0.0016457	20.2482	19.9782
8			14.858	14.6637	0.467133	1.00657	8691.94	8578.27	225.906	486.778			0.0482015	0.048858	908.016	973.594	0.492299	0.48586	0.0154778	0.0333512	0	0.00159708	0.00161884	32.8259	35.1966	0.452434	0.446517	0.0142244	0.0306506	0	0.00146776	0.00148775	30.5883	32.7975
9
10
11
12
13
14
15
16
17
18
19
20
21
22
23
24
25
26			Scenario 2 (four-week peak)
27			Simulated results														STD									ME (Margin of Error, 95%)
28			w/ LTS	w/o LTS	w/ LTS	w/o LTS	w/ LTS	w/o LTS	w/ LTS	w/o LTS	w/ LTS	w/o LTS	w/ LTS	w/o LTS	w/ LTS	w/o LTS	w/ LTS	w/o LTS	w/ LTS	w/o LTS		w/ LTS	w/o LTS	w/ LTS	w/o LTS	w/ LTS	w/o LTS	w/ LTS	w/o LTS		w/ LTS	w/o LTS	w/ LTS	w/o LTS
29			# of skilled wkrs	# of skilled wkrs	# of unskilled wkrs	# of unskilled wkrs	Total skilled labor cost	Total skilled labor cost	Total unskilled labor cost	Total unskilled labor cost	Total LTS cost	Avg LTS cost (/plant)	Avg labor cost (/plant)	Avg labor cost (/plant)	# of trays grafted	# of trays grafted	# of skilled wkrs	# of skilled wkrs	# of unskilled wkrs	# of unskilled wkrs	Avg LTS cost (/plant)	Avg labor cost (/plant)	Avg labor cost (/plant)	# of trays grafted	# of trays grafted	# of skilled wkrs	# of skilled wkrs	# of unskilled wkrs	# of unskilled wkrs	Avg LTS cost (/plant)	Avg labor cost (/plant)	Avg labor cost (/plant)	# of trays grafted	# of trays grafted
31			13.1667	13.2275	9.58084	0	7702.5	7738.09	4633.29	0			0.0534273	0.0480675	1161.62	770.237	0.388693	0.390489	0.282836	0	0	0.00157723	0.001419	36.733	24.3567	0.355636	0.35728	0.258782	0	0	0.00144309	0.00129832	30.6736	20.3389
32			13.1667	13.2275	6.639	0	7702.5	7738.09	3210.62	0			0.047536	0.0463369	1157.17	802.38	0.294231	0.295591	0.14836	0	0	0.00106227	0.00103548	34.1609	23.687	0.25406	0.255234	0.128104	0	0	0.000917241	0.000894103	31.2557	21.6726
33			13.1667	13.2275	6.01504	0	7702.5	7738.09	2908.87	0			0.046843	0.0499688	1159.95	767.063	0.402394	0.404254	0.183829	0	0	0.0014316	0.00152713	25.921	17.1413	0.37037	0.372081	0.169199	0	0	0.00131766	0.00140559	22.3821	14.801
34			13.1667	13.2275	5.73477	0	7702.5	7738.09	2773.33	0			0.0473772	0.0465075	1159.95	818.253	0.348493	0.350103	0.151787	0	0	0.00125397	0.00123095	35.4499	25.0071	0.313144	0.314591	0.13639	0	0	0.00112678	0.00110609	32.6287	23.0169
35			13.1667	13.2275	5.33333	0	7702.5	7738.09	2579.2	0	72.8601	0.000459019	0.0455961	0.0477994	1120.55	827.38	0.215849	0.216846	0.0874323	0	7.65063e-06	0.000747482	0.000783602	29.6584	21.899	0.196701	0.19761	0.0796763	0	6.9125e-06	0.000681174	0.000714089	26.65	19.6777
36			13.1667	13.2275	5.33333	0	7702.5	7738.09	2579.2	0	72.8601	0.000459019	0.0478886	0.0467756	1142.19	784.92	0.467861	0.470023	0.189513	0	1.66359e-05	0.00170166	0.00166211	18.7246	12.8676	0.408495	0.410383	0.165466	0	1.41159e-05	0.00148574	0.00145121	17.0635	11.7262
37			13.1667	13.2275	5.33333	0	7702.5	7738.09	2579.2	0	72.8601	0.000459019	0.0461287	0.0488475	1095.02	828.967	0.356761	0.35841	0.144511	0	1.24375e-05	0.00124989	0.00132356	38.91	29.4563	0.318711	0.320183	0.129098	0	1.11385e-05	0.00111659	0.0011824	33.9728	25.7187
46			13.1667	13.2275	5.33333	0	7702.5	7738.09	2579.2	0	72.8601	0.000459019	0.0479813	0.0473363	1090.02	828.571	0.484874	0.487114	0.196405	0	1.61752e-05	0.00176695	0.0017432	29.535	22.4508	0.423375	0.425331	0.171493	0	1.45895e-05	0.00154284	0.0015221	26.3849	20.0563
47			13.1667	13.2275	9.67465	32.6751	7702.5	7738.09	4678.66	15801.7	211.465	0.000560915	0.0511031	0.060629	1246.21	1798.29	0.344594	0.346187	0.253202	0.855165	1.36828e-05	0.00133746	0.00158677	45.8929	66.2236	0.300421	0.301809	0.220744	0.745542	1.2075e-05	0.00116601	0.00138336	40.0721	57.8241
48			13.1667	13.2275	7.75	18.1963	7702.5	7738.09	3747.9	8799.75	168.204	0.000446165	0.0459156	0.0459068	1273.82	1868.04	0.492706	0.494982	0.29001	0.680919	1.56451e-05	0.00171819	0.00171786	33.3382	48.8897	0.434415	0.436423	0.2557	0.600362	1.40659e-05	0.00151492	0.00151463	29.0646	42.6225
49			13.1667	13.2275	7.75	20.3627	7702.5	7738.09	3747.9	9847.38	124.944	0.000331415	0.0472386	0.0472056	1243.7	1898.19	0.436485	0.438502	0.256919	0.675038	1.17539e-05	0.001566	0.0015649	46.5403	71.0317	0.399137	0.400981	0.234935	0.617278	9.84085e-06	0.001432	0.001431	41.0343	62.6282
50			13.1667	13.2275	7.08333	18.1892	7702.5	7738.09	3425.5	8796.28	81.683	0.000216666	0.0444204	0.0423446	1211.96	1802.06	0.47264	0.474824	0.254268	0.652931	7.35819e-06	0.00159455	0.00152003	40.1775	59.7397	0.393935	0.395755	0.211927	0.544203	6.72861e-06	0.00132902	0.00126691	36.7397	54.628
51			13.1667	13.2275	0	0	7702.5	7738.09	0	0	0	0	0.0488231	0.0509925	769.065	820.237	0.377843	0.379588	0	0	0	0.00140107	0.00146333	27.6069	29.4438	0.306234	0.307649	0	0	0	0.00113554	0.001186	23.0097	24.5407
52			13.1667	13.2275	0	0	7702.5	7738.09	0	0	0	0	0.0490669	0.0499931	767.88	780.952	0.45724	0.459352	0	0	0	0.00170395	0.00173612	22.0358	22.4109	0.398949	0.400792	0	0	0	0.00148672	0.00151479	17.8596	18.1636
			Scenario 3 (twelve-week triangle peak)
			Simulated results																STD											ME (Margin of Error, 95%)
			w/ LTS	w/o LTS	w/ LTS	w/o LTS	w/ LTS	w/o LTS	w/ LTS	w/o LTS	w/ LTS	w/o LTS	w/ LTS	w/o LTS			w/ LTS	w/o LTS	w/ LTS	w/o LTS	w/ LTS	w/o LTS		w/ LTS	w/o LTS	w/ LTS	w/o LTS	w/ LTS	w/o LTS	w/ LTS	w/o LTS	w/ LTS	w/o LTS		w/ LTS	w/o LTS	w/o LTS	w/o LTS	w/ LTS	w/o LTS
			# of skilled wkrs	# of skilled wkrs	# of unskilled wkrs	# of unskilled wkrs	Total skilled labor cost	Total skilled labor cost	Total unskilled labor cost	Total unskilled labor cost	Total LTS cost	Avg LTS cost (/plant)	Avg labor cost (/plant)	Avg labor cost (/plant)	# of migrant wkrs	# of other seasonal wkrs	# of trays grafted	# of trays grafted	# of skilled wkrs	# of skilled wkrs	# of unskilled wkrs	# of unskilled wkrs	Avg LTS cost (/plant)	Avg labor cost (/plant)	Avg labor cost (/plant)	# of migrant wkrs	# of other seasonal wkrs	# of trays grafted	# of trays grafted	# of skilled wkrs	# of skilled wkrs	# of unskilled wkrs	# of unskilled wkrs	Avg LTS cost (/plant)	Avg labor cost (/plant)	Avg labor cost (/plant)	# of migrant wkrs	# of other seasonal wkrs	# of trays grafted	# of trays grafted
			12.5	12.5	8.23353	0	7312.5	7312.5	3981.74	0			0.0561682	0.04875		0	974.263	728.625	0.358532	0.358532	0.236159	0	0	0.00161105	0.00139827	0	0	27.9443	20.8988	0.320063	0.320063	0.21082	0	0	0.00143819	0.00124825	0	0	24.946	18.6565
			12.5	12.5	5.70539	0	7312.5	7312.5	2759.13	0			0.0494001	0.0474825		0	1031.66	725.625	0.277992	0.277992	0.126884	0	0	0.00109863	0.00105598	0	0	22.9435	16.1374	0.227437	0.227437	0.10381	0	0	0.000898834	0.000863944	0	0	18.7711	13.2027
			12.5	12.5	5.16917	0	7312.5	7312.5	2499.81	0			0.0496599	0.04992		0	1026.54	769.5	0.386464	0.386464	0.159816	0	0	0.00153534	0.00154338	0	0	31.7376	23.7907	0.344165	0.344165	0.142324	0	0	0.00136729	0.00137446	0	0	28.2638	21.1868
			12.5	12.5	4.92832	0	7312.5	7312.5	2383.33	0			0.049567	0.0476044		0	976.312	772.5	0.313392	0.313392	0.12356	0	0	0.00124271	0.00119351	0	0	24.4775	19.3676	0.279843	0.279843	0.110332	0	0	0.00110968	0.00106574	0	0	21.8571	17.2943
			12.5	12.5	6.66667	0	7312.5	7312.5	3224	0	53.5066	0.000356711	0.0460399	0.0506269		0	1141.38	763.875	0.205347	0.205347	0.109519	0	6.30252e-06	0.000756334	0.000831688	0	0	18.7503	12.5488	0.183554	0.183554	0.0978954	0	5.28888e-06	0.000676065	0.000743421	0	0	16.7603	11.217
			12.5	12.5	6.66667	0	7312.5	7312.5	3224	0	53.5066	0.000356711	0.0438868	0.0511875		0	1148.85	783.75	0.442012	0.442012	0.23574	0	1.21697e-05	0.00155188	0.00181004	0	0	40.6244	27.7141	0.390274	0.390274	0.208146	0	1.13317e-05	0.00137023	0.00159817	0	0	35.8693	24.4702
			12.5	12.5	6.66667	0	7312.5	7312.5	3224	0	53.5066	0.000356711	0.0455589	0.0475069		0	1154.6	774.375	0.351698	0.351698	0.187572	0	9.38712e-06	0.00128184	0.00133665	0	0	32.4856	21.7877	0.305872	0.305872	0.163132	0	8.50614e-06	0.00111482	0.00116248	0	0	28.2528	18.9488
			12.5	12.5	6.66667	0	7312.5	7312.5	3224	0	53.5066	0.000356711	0.0452611	0.0510656		0	1189.1	736.125	0.440261	0.440261	0.234806	0	1.30229e-05	0.00159414	0.00179858	0	0	41.8812	25.927	0.401938	0.401938	0.214367	0	1.10951e-05	0.00145537	0.00164202	0	0	38.2355	23.6701
			12.5	12.5	23.2834	55.3892	7312.5	7312.5	11259.9	29155.3	330.147	0.000634898	0.0545456	0.070446	5.38922	50	1672.12	2550.6	0.311637	0.311637	0.580478	1.38091	1.67057e-05	0.00135987	0.00175629	0.134358	1.24655	41.6876	63.5889	0.278763	0.278763	0.519244	1.23524	1.39097e-05	0.00121642	0.00157102	0.120185	1.11505	37.2901	56.881
			12.5	12.5	14.5833	22.113	7312.5	7312.5	7052.5	10693.9	181.296	0.000392699	0.0423878	0.0393539		22.113	1706.25	2416.83	0.462469	0.462469	0.539547	0.818127	1.49841e-05	0.00156824	0.001456	0	0.818127	63.127	89.4166	0.383595	0.383595	0.447527	0.678595	1.32415e-05	0.00130078	0.00120768	0	0.678595	52.3607	74.1666
			12.5	12.5	14.5833	22.75	7312.5	7312.5	7052.5	11001.9	98.4749	0.000232801	0.0430066	0.0427985		22.75	1687.56	2215.46	0.434899	0.434899	0.507382	0.791516	7.9508e-06	0.00149628	0.00148904	0	0.791516	58.7135	77.0802	0.385931	0.385931	0.450252	0.702394	7.40264e-06	0.00132781	0.00132138	0	0.702394	52.1026	68.4012
			12.5	12.5	14.5833	18.75	7312.5	7312.5	7052.5	9067.5	39.8454	0.000106254	0.0440674	0.0451433		18.75	1567.31	1943.44	0.438771	0.438771	0.5119	0.658157	3.61769e-06	0.00154684	0.00158461	0	0.658157	55.0153	68.2179	0.397469	0.397469	0.463714	0.596204	3.06153e-06	0.00140124	0.00143545	0	0.596204	49.8367	61.7966
			12.5	12.5	14.5833	17.25	7312.5	7312.5	7052.5	8342.1	22.7688	6.37781e-05	0.0427193	0.0443766		17.25	1651	1767.15	0.349132	0.349132	0.407321	0.481802	1.72899e-06	0.00119317	0.00123946	0	0.481802	46.1134	49.3575	0.293127	0.293127	0.341982	0.404516	1.45583e-06	0.00100178	0.00104064	0	0.404516	38.7163	41.44
			12.5	12.5	14.5833	15.6667	7312.5	7312.5	7052.5	7576.4	10.8152	3.19975e-05	0.0434486	0.0430589		15.6667	1689.19	1646.06	0.375999	0.375999	0.438665	0.471252	9.39892e-07	0.00130693	0.00129521	0	0.471252	50.8106	49.5133	0.404257	0.404257	0.471633	0.506668	1.0175e-06	0.00140515	0.00139255	0	0.506668	54.6292	53.2345
			12.5	12.5	14.5833	13.3333	7312.5	7312.5	7052.5	6448	4.26914	1.37714e-05	0.0421447	0.0435897		13.3333	1619.31	1561.62	0.260953	0.260953	0.304445	0.27835	3.02425e-07	0.000879822	0.000909988	0	0.27835	33.8051	32.6008	0.352125	0.352125	0.410813	0.3756	3.55286e-07	0.00118722	0.00122792	0	0.3756	45.6161	43.991
			12.5	12.5	14.5833	10.4167	7312.5	7312.5	7052.5	5037.5	5.69219	2.06989e-05	0.045968	0.0447519		10.4167	1694.87	1382.56	0.370619	0.370619	0.432389	0.308849	6.4091e-07	0.00136293	0.00132687	0	0.308849	50.2523	40.9924	0.286421	0.286421	0.334158	0.238684	4.60554e-07	0.0010533	0.00102543	0	0.238684	38.8358	31.6796
			12.5	12.5	11.6667	9.25	7312.5	7312.5	5642	4473.3	17.0766	6.54275e-05	0.0462118	0.044208		9.25	1406.5	1301.74	0.323996	0.323996	0.302396	0.239757	1.6711e-06	0.0011978	0.00114586	0	0.239757	36.4561	33.7406	0.178492	0.178492	0.166592	0.132084	9.77441e-07	0.000659874	0.000631261	0	0.132084	20.0839	18.5879
			12.5	12.5	3.33333	8.25	7312.5	7312.5	1612	3989.7	23.9072	9.60129e-05	0.0489908	0.0467294		8.25	929.1	1296.04	0.208984	0.208984	0.055729	0.137929	1.64711e-06	0.000819062	0.000781254	0	0.137929	15.5333	21.6682	0.366982	0.366982	0.0978619	0.242208	2.82753e-06	0.0014383	0.00137191	0	0.242208	27.2771	38.05
			12.5	12.5	3.33333	6.66667	7312.5	7312.5	1612	3224	27.0379	0.000117556	0.0474642	0.0446885		6.66667	960.45	1097.67	0.307479	0.307479	0.0819945	0.163989	3.13379e-06	0.00116754	0.00109926	0	0.163989	23.6255	27.001	0.301374	0.301374	0.0803664	0.160733	2.84555e-06	0.00114436	0.00107744	0	0.160733	23.1564	26.4649
			12.5	12.5	3.33333	4.16667	7312.5	7312.5	1612	2015	19.9227	9.96134e-05	0.045374	0.0453317		4.16667	984.675	1011.5	0.443348	0.443348	0.118226	0.147783	3.42063e-06	0.00160932	0.00160782	0	0.147783	34.9243	35.8757	0.378749	0.378749	0.101	0.12625	3.19691e-06	0.00137483	0.00137355	0	0.12625	29.8356	30.6484
			12.5	12.5	0	0	7312.5	7312.5	0	0		0	0.0480187	0.0508462		0	751.5	721.875	0.334662	0.334662	0	0	0	0.0012856	0.0013613	0	0	20.1199	19.3267	0.294179	0.294179	0	0	0	0.00113009	0.00119663	0	0	17.6861	16.9889
			12.5	12.5	0	0	7312.5	7312.5	0	0		0	0.0484819	0.0486281		0	763.875	773.625	0.466839	0.466839	0	0	0	0.00181066	0.00181612	0	0	28.5285	28.8926	0.39065	0.39065	0	0	0	0.00151515	0.00151973	0	0	23.8726	24.1773

## Sheet: Tomato schedule
Scenario 1 Shipment schedule					Scenario 1	Number of trays to graft
weeks	Weeks	Number of trays to ship			weeks	Weeks	With storage	Without storage	ME w/ S	ME w/o S
	0					0
	1					1
-2	2				-2	2
-1	3				-1	3	967.941	972.67	24.931	25.0528
0	4				0	4	993.9	939.39	26.3202	24.8767
1	5				1	5	975.6	883.14	18.7698	16.991
2	6	912.3			2	6	1045.72	904.336	28.9337	25.0218
3	7	912.3			3	7	1004.72	973.494	21.907	21.2261
4	8	912.3			4	8	1010.05	946.454	14.9606	14.0187
5	9	912.3			5	9	1066.8	843.31	33.0166	26.0998
6	10	912.3			6	10	1024.44	873.022	23.6546	20.1584
7	11	912.3			7	11	1341.23	2217.03	42.7334	70.6376
8	12	912.3			8	12	913.46	901.28	20.2482	19.9782
9	13	912.3			9	13	908.016	973.594	30.5883	32.7975
10	14	2192.31			10	14	0	0
11	15	912.3			11	15	0	0
12	16	912.3			12	16	0	0
Scenario 2 Shipment schedule					Scenario 2	Number of trays to graft
weeks	Weeks	Number of trays to ship			weeks	Weeks	With storage	Without storage	ME w/ S	ME w/o S
	0					0
	1					1
-2	2				-2	2
-1	3				-1	3	1161.62	770.237	30.6736	20.3389
0	4				0	4	1157.17	802.38	31.2557	21.6726
1	5				1	5	1159.95	767.063	22.3821	14.801
2	6	793.65			2	6	1159.95	818.253	32.6287	23.0169
3	7	793.65			3	7	1120.55	827.38	26.65	19.6777
4	8	793.65			4	8	1142.19	784.92	17.0635	11.7262
5	9	793.65			5	9	1095.02	828.967	33.9728	25.7187
6	10	793.65			6	10	1090.02	828.571	26.3849	20.0563
7	11	793.65			7	11	1246.21	1798.29	40.0721	57.8241
8	12	793.65			8	12	1273.82	1868.04	29.0646	42.6225
9	13	793.65			9	13	1243.7	1898.19	41.0343	62.6282
10	14	1885			10	14	1211.96	1802.06	36.7397	54.628
11	15	1885			11	15	769.065	820.237	23.0097	24.5407
12	16	1885			12	16	767.88	780.952	17.8596	18.1636
13	17	1885			13	17	0	0
14	18	793.65			14	18	0	0
15	19	793.65			15	19	0	0
Scenario 3 Shipment schedule					Scenario 3	Number of trays to graft
weeks	Weeks	Number of trays to ship			weeks	Weeks	With storage	Without storage	ME w/ S	ME w/o S
	0	0				0
	1	0				1
-2	2	0			-2	2
-1	3	0			-1	3	974.263	728.625	24.946	18.6565
0	4	0			0	4	1031.66	725.625	18.7711	13.2027
1	5	0			1	5	1026.54	769.5	28.2638	21.1868
2	6	750			2	6	976.312	772.5	21.8571	17.2943
3	7	750			3	7	1141.38	763.875	16.7603	11.217
4	8	750			4	8	1148.85	783.75	35.8693	24.4702
5	9	750			5	9	1154.6	774.375	28.2528	18.9488
6	10	750			6	10	1189.1	736.125	38.2355	23.6701
7	11	750			7	11	1672.12	2550.6	37.2901	56.881
8	12	750			8	12	1706.25	2416.83	52.3607	74.1666
9	13	750			9	13	1687.56	2215.46	52.1026	68.4012
10	14	2600			10	14	1567.31	1943.44	49.8367	61.7966
11	15	2308.34			11	15	1651	1767.15	38.7163	41.44
12	16	2115			12	16	1689.19	1646.06	54.6292	53.2345
13	17	1875			13	17	1619.31	1561.62	45.6161	43.991
14	18	1785			14	18	1694.87	1382.56	38.8358	31.6796
15	19	1690			15	19	1406.5	1301.74	20.0839	18.5879
	20	1550				20	929.1	1296.04	27.2771	38.05
	21	1375				21	960.45	1097.67	23.1564	26.4649
	22	1305				22	984.675	1011.5	29.8356	30.6484
	23	1245				23	751.5	721.875	17.6861	16.9889
	24	1150				24	763.875	773.625	23.8726	24.1773
	25	1000				25
	26	750				26
	27	750				27

## Sheet: Watermelon analysis
		Data comparing labor requirement and costs for each scenario for watermelon
	4
	-3	Scenario 1 (one-week peak)
	-2	Simulated results																STD											ME (Margin of Error, 95%)
	-1	w/ LTS	w/o LTS	w/ LTS	w/o LTS	w/ LTS	w/o LTS	w/ LTS	w/o LTS	w/ LTS	w/o LTS	w/ LTS	w/o LTS			w/ LTS	w/o LTS	w/ LTS	w/o LTS	w/ LTS	w/o LTS		w/ LTS	w/o LTS	w/ LTS	w/o LTS	w/ LTS	w/o LTS	w/ LTS	w/o LTS	w/ LTS	w/o LTS		w/ LTS	w/o LTS	w/o LTS	w/o LTS	w/ LTS	w/o LTS
	0	# of skilled wkrs	# of skilled wkrs	# of unskilled wkrs	# of unskilled wkrs	Total skilled labor cost	Total skilled labor cost	Total unskilled labor cost	Total unskilled labor cost	Total LTS cost	Avg LTS cost (/plant)	Avg labor cost (/plant)	Avg labor cost (/plant)	# of migrant wkrs	# of other seasonal wkrs	# of trays grafted	# of trays grafted	# of skilled wkrs	# of skilled wkrs	# of unskilled wkrs	# of unskilled wkrs	Avg LTS cost (/plant)	Avg labor cost (/plant)	Avg labor cost (/plant)	# of migrant wkrs	# of other seasonal wkrs	# of trays grafted	# of trays grafted	# of skilled wkrs	# of skilled wkrs	# of unskilled wkrs	# of unskilled wkrs	Avg LTS cost (/plant)	Avg labor cost (/plant)	Avg labor cost (/plant)	# of migrant wkrs	# of other seasonal wkrs	# of trays grafted	# of trays grafted
	2	30.3333	30.41	8.33333	0	17745	17789.9	4030	0			0.0981408	0.093405		0	1594.17	1474.65	0.872269	0.874473	0.239634	0	0	0.00282215	0.00268596	0	0	45.8422	42.4051	0.788028	0.79002	0.216491	0	0	0.0025496	0.00242656	0	0	41.4149	38.3098
	3	30.3333	30.41	5.82707	0	17745	17789.9	2817.97	0			0.0932574	0.0953063		0	1615.8	1417.63	0.671989	0.673687	0.12909	0	0	0.00206598	0.00211136	0	0	35.7957	31.4054	0.547634	0.549018	0.105201	0	0	0.00168366	0.00172065	0	0	29.1715	25.5937
	4	30.3333	30.41	5.27211	0	17745	17789.9	2549.59	0	63.066	0.000345643	0.0915162	0.09282		0	1743.94	1477.5	0.917657	0.919976	0.159494	0	1.03978e-05	0.00276859	0.00280803	0	0	52.7583	44.6979	0.815033	0.817093	0.141658	0	9.68524e-06	0.00245897	0.002494	0	0	46.8583	39.6992
	5	30.3333	30.41	5.16667	0	17745	17789.9	2498.6	0	63.066	0.000345643	0.0966085	0.101888		0	1679.04	1358.47	0.808005	0.810047	0.137627	0	9.22511e-06	0.00257341	0.00271403	0	0	44.7254	36.1863	0.67284	0.67454	0.114605	0	7.51268e-06	0.00214293	0.00226002	0	0	37.2437	30.133
	6	30.3333	30.41	32.3172	68.8177	17745	17789.9	15628.6	41552.5	189.198	0.000431504	0.109261	0.131756	18.8177	50	2404.06	3478.58	0.534645	0.535996	0.569612	1.21296	7.32494e-06	0.0019258	0.00232228	0.331675	0.881282	42.3732	61.3122	0.468856	0.470041	0.49952	1.0637	6.2619e-06	0.00168883	0.00203652	0.290862	0.772839	37.1591	53.7676
	7	30.3333	30.41	0	0	17745	17789.9	0	0	0	0	0.0948188	0.0996938	0	0	1367.84	1468.95	1.07995	1.08268	0	0	0	0.00334285	0.00339542	0	0	48.6992	52.2987	0.914898	0.91721	0	0	0	0.00283194	0.00296311	0	0	41.2562	44.3056
	8	30.3333	30.41	0	0	17745	17789.9	0	0	0	0	0.101595	0.0987675	0	0	1441.07	1369.16	0.814019	0.816076	0	0	0	0.00271722	0.0028696	0	0	38.6722	36.7426	0.697496	0.699259	0	0	0	0.00232827	0.0022189	0	0	33.1365	31.4831
	9
	10
	11
	12
	13
	14
	15
	16
	17
	18
	19
	20
	21
	22
	23
	24
	25
	28
	29	Scenario 2 (four-week peak)
	30	Simulated results																STD											ME (Margin of Error, 95%)
	31	w/ LTS	w/o LTS	w/ LTS	w/o LTS	w/ LTS	w/o LTS	w/ LTS	w/o LTS	w/ LTS	w/o LTS	w/ LTS	w/o LTS			w/ LTS	w/o LTS	w/ LTS	w/o LTS	w/ LTS	w/o LTS		w/ LTS	w/o LTS	w/ LTS	w/o LTS	w/ LTS	w/o LTS	w/ LTS	w/o LTS	w/ LTS	w/o LTS		w/ LTS	w/o LTS	w/o LTS	w/o LTS	w/ LTS	w/o LTS
	32	# of skilled wkrs	# of skilled wkrs	# of unskilled wkrs	# of unskilled wkrs	Total skilled labor cost	Total skilled labor cost	Total unskilled labor cost	Total unskilled labor cost	Total LTS cost	Avg LTS cost (/plant)	Avg labor cost (/plant)	Avg labor cost (/plant)	# of migrant wkrs	# of other seasonal wkrs	# of trays grafted	# of trays grafted	# of skilled wkrs	# of skilled wkrs	# of unskilled wkrs	# of unskilled wkrs	Avg LTS cost (/plant)	Avg labor cost (/plant)	Avg labor cost (/plant)	# of migrant wkrs	# of other seasonal wkrs	# of trays grafted	# of trays grafted	# of skilled wkrs	# of skilled wkrs	# of unskilled wkrs	# of unskilled wkrs	Avg LTS cost (/plant)	Avg labor cost (/plant)	Avg labor cost (/plant)	# of migrant wkrs	# of other seasonal wkrs	# of trays grafted	# of trays grafted
	34	26.3333	26.455	17.2043	0	15405	15476.2	8320	0			0.10532	0.0927225		0	1787.27	1227.68	0.740201	0.743621	0.483594	0	0	0.00296042	0.00260633	0	0	50.2383	34.5087	0.679698	0.682839	0.444066	0	0	0.00271844	0.00239329	0	0	46.1319	31.688
	35	26.3333	26.455	12.0301	0	15405	15476.2	5817.74	0			0.0919652	0.09945		0	1808.95	1215.28	0.57857	0.581243	0.264313	0	0	0.00202057	0.00218502	0	0	39.7445	26.7009	0.489044	0.491304	0.223414	0	0	0.00170791	0.00184692	0	0	33.5946	22.5693
	36	26.3333	26.455	11.1888	0	15405	15476.2	5410.91	0	130.201	0.000820266	0.0982192	0.0951113		0	1795.08	1300.22	0.826364	0.830182	0.351115	0	2.58675e-05	0.00308221	0.00298468	0	0	56.3312	40.8021	0.691857	0.695053	0.293964	0	2.32958e-05	0.00258052	0.00249886	0	0	47.1622	34.1608
	37	26.3333	26.455	10.6667	0	15405	15476.2	5158.4	0	130.201	0.000820266	0.0897565	0.0942338		0	1699.69	1201.02	0.672929	0.676038	0.272579	0	2.2171e-05	0.00229366	0.00240807	0	0	43.4343	30.6911	0.602188	0.604971	0.243924	0	1.79226e-05	0.00205254	0.00215493	0	0	38.8683	27.4647
	38	26.3333	26.455	32.4409	58.6747	15405	15476.2	15688.4	32188.5	312.278	0.000828325	0.104466	0.124978	8.67473	50	2414.53	2830.45	0.436654	0.438671	0.537928	0.972933	1.37209e-05	0.00173223	0.00207235	0.143843	0.82909	40.0373	46.9339	0.400906	0.402759	0.493889	0.893281	1.18403e-05	0.00159041	0.00190269	0.132067	0.761214	36.7595	43.0915
	39	26.3333	26.455	29.5602	41.0282	15405	15476.2	14295.3	19841.2	260.401	0.00069072	0.098756	0.090495		41.0282	2426.37	2977.71	0.911146	0.915356	1.0228	1.4196	2.38754e-05	0.003417	0.00313117	0	1.4196	83.9535	103.03	0.807416	0.811147	0.906356	1.25798	2.04355e-05	0.00302799	0.0027747	0	1.25798	74.3958	91.3007
	40	26.3333	26.455	30.2223	37.1207	15405	15476.2	14615.5	17951.6	112.908	0.000299492	0.0966918	0.0847664		37.1207	2513.77	2848.12	0.712441	0.715733	0.817656	1.00429	8.07808e-06	0.00261597	0.00229333	0	1.00429	68.0093	77.0551	0.645318	0.6483	0.74062	0.909672	7.13451e-06	0.0023695	0.00207727	0	0.909672	61.6017	69.7953
	41	26.3333	26.455	27	36.3783	15405	15476.2	13057.2	17592.6	57.98	0.000153793	0.0898338	0.0901277		36.3783	2597.5	3042.51	0.962317	0.966763	0.986679	1.3294	5.53066e-06	0.00328286	0.0032936	0	1.3294	94.9222	111.184	0.806447	0.810173	0.826864	1.11407	4.52916e-06	0.00275112	0.00276012	0	1.11407	79.5473	93.1755
	42	26.3333	26.455	0	0	15405	15476.2	0	0	0	0	0.09438	0.09477			1265.85	1199.16	0.658199	0.66124	0	0	0	0.00235902	0.00236877	0	0	31.6398	29.9728	0.608814	0.611627	0	0	0	0.00218202	0.00219104	0	0	29.2659	27.7239
	43	26.3333	26.455	0	0	15405	15476.2	0	0	0	0	0.102375	0.100181			1203.52	1216.52	0.975722	0.98023	0	0	0	0.00379327	0.00371199	0	0	44.5935	45.0753	0.820421	0.824212	0	0	0	0.00318952	0.00312117	0	0	37.4958	37.9009
	44
		Scenario 3 (twelve-week triangle peak)
		Simulated results																STD											ME (Margin of Error, 95%)
		w/ LTS	w/o LTS	w/ LTS	w/o LTS	w/ LTS	w/o LTS	w/ LTS	w/o LTS	w/ LTS	w/o LTS	w/ LTS	w/o LTS			w/ LTS	w/o LTS	w/ LTS	w/o LTS	w/ LTS	w/o LTS		w/ LTS	w/o LTS	w/ LTS	w/o LTS	w/ LTS	w/o LTS	w/ LTS	w/o LTS	w/ LTS	w/o LTS		w/ LTS	w/o LTS	w/o LTS	w/o LTS	w/ LTS	w/o LTS
		# of skilled wkrs	# of skilled wkrs	# of unskilled wkrs	# of unskilled wkrs	Total skilled labor cost	Total skilled labor cost	Total unskilled labor cost	Total unskilled labor cost	Total LTS cost	Avg LTS cost (/plant)	Avg labor cost (/plant)	Avg labor cost (/plant)	# of migrant wkrs	# of other seasonal wkrs	# of trays grafted	# of trays grafted	# of skilled wkrs	# of skilled wkrs	# of unskilled wkrs	# of unskilled wkrs	Avg LTS cost (/plant)	Avg labor cost (/plant)	Avg labor cost (/plant)	# of migrant wkrs	# of other seasonal wkrs	# of trays grafted	# of trays grafted	# of skilled wkrs	# of skilled wkrs	# of unskilled wkrs	# of unskilled wkrs	Avg LTS cost (/plant)	Avg labor cost (/plant)	Avg labor cost (/plant)	# of migrant wkrs	# of other seasonal wkrs	# of trays grafted	# of trays grafted
		25	25	14.7849	0	14625	14625	7150	0			0.107494	0.0944288		0	1665.62	1148.44	0.755675	0.755675	0.446905	0	0	0.00324923	0.0028543	0	0	50.3469	54.2404	0.635291	0.635291	0.37571	0	0	0.0027673	0.00248762	0	0	41.2034	30.7066
		25	25	10.3383	0	14625	14625	4999.62	0			0.0959692	0.0990113		0	1664.82	1221.09	0.513319	0.513319	0.212275	0	0	0.00197051	0.00203297	0	0	34.1834	39.1757	0.479806	0.479806	0.198416	0	0	0.00181172	0.00184794	0	0	28.3132	21.4475
		25	25	25.6245	0	14625	14625	12392	0	95.6162	0.000637441	0.104209	0.0931125		0	2097.87	1186.52	0.746649	0.746649	0.765302	0	1.93531e-05	0.00311229	0.00278089	0	0	62.6548	55.3698	0.665295	0.665295	0.681915	0	1.72139e-05	0.00287829	0.0025518	0	0	58.6363	32.9059
		25	25	22.3657	0	14625	14625	10816.1	0	95.6162	0.000637441	0.0945911	0.0952088		0	2182.03	1200	0.674421	0.674421	0.603357	0	1.58318e-05	0.00255177	0.00256843	0	0	58.8643	50.5816	0.598295	0.598295	0.535253	0	1.52478e-05	0.00211855	0.00209887	0	0	47.9062	26.6233
		25	25	49.0247	99.4624	14625	14625	23708.3	69843.7	553.353	0.00106414	0.109585	0.157485	49.4624	50	2855.57	4141.72	0.435294	0.435294	0.853605	1.73181	1.7873e-05	0.00190806	0.00274209	0.861226	0.870587	49.7204	112.679	0.358858	0.358858	0.703716	1.42772	1.62327e-05	0.00152344	0.00241334	0.741901	0.749965	40.251	61.4221
		25	25	34.0531	58.584	14625	14625	16468.1	27809.3	239.04	0.000517777	0.0818239	0.091318	8.58402	50	2690.58	3669.89	0.861988	0.861988	1.17413	2.01995	1.85328e-05	0.00282125	0.0031486	0.295973	1.72398	92.7698	197.713	0.748735	0.748735	1.01987	1.75456	1.59699e-05	0.00256753	0.00258621	0.247593	1.44218	84.2762	102.368
		25	25	35.8492	46.4286	14625	14625	17336.7	22452.9	105.788	0.00025009	0.0901744	0.0902841		46.4286	2855.57	3172.5	0.681158	0.681158	0.976758	1.26501	7.10836e-06	0.00245692	0.00245991	0	1.26501	77.8037	135.061	0.570362	0.570362	0.81788	1.05924	5.87366e-06	0.00201399	0.00206406	0	1.10881	70.1163	82.8687
		25	25	35.1667	37.5	14625	14625	17006.6	18135	35.6018	9.4938e-05	0.0867898	0.0906797		37.5	2904.92	3073.24	0.882286	0.882286	1.24108	1.32343	3.19646e-06	0.00306294	0.00320022	0	1.32343	102.519	169.467	0.754406	0.754406	1.0612	1.13161	2.92798e-06	0.0026998	0.00279461	0	1.19364	90.1756	91.761
		25	25	35.1667	34.5	14625	14625	17006.6	16684.2	14.2407	3.98899e-05	0.090207	0.0843244		34.5	2773.78	2847.63	0.620395	0.620395	0.87269	0.856146	1.06491e-06	0.00223856	0.00209258	0	0.856146	68.8335	110.416	0.533419	0.533419	0.750343	0.736119	8.80194e-07	0.00197203	0.00204207	0	0.789887	67.6067	62.7069
		25	25	35.1667	31.3333	14625	14625	17006.6	15152.8	11.1891	3.31039e-05	0.0843363	0.0848403		31.3333	2828.77	2670.99	0.927238	0.927238	1.30431	1.16214	1.17909e-06	0.00312799	0.00314669	0	1.16214	104.918	154.79	0.7813	0.7813	1.09903	0.979229	1.09756e-06	0.00278425	0.00262267	0	0.974681	90.2752	84.1129
		25	25	35.1667	26.6667	14625	14625	17006.6	12896	27.4642	8.85943e-05	0.0873155	0.0860697		26.6667	2824.54	2515.12	0.847341	0.847341	1.19193	0.90383	2.98594e-06	0.00295944	0.00291721	0	0.90383	95.734	133.198	0.749905	0.749905	1.05487	0.799899	2.68164e-06	0.00265021	0.00262962	0	0.794246	84.2948	69.8254
		25	25	28.5	20.8333	14625	14625	13782.6	10075	72.2207	0.000262621	0.0922583	0.08892		20.8333	2408.75	2193.55	0.825693	0.825693	0.941291	0.688078	9.37276e-06	0.00304708	0.00293683	0	0.688078	79.5557	113.2	0.792666	0.792666	0.90364	0.660555	7.69028e-06	0.00268382	0.00265945	0	0.635938	74.6373	64.9581
		25	25	13.3333	18.5	14625	14625	6448	8946.6	97.6506	0.00037414	0.0940039	0.0876033		18.5	1856.17	1987.07	0.676711	0.676711	0.360912	0.500766	1.04192e-05	0.00254454	0.00237128	0	0.500766	50.2436	84.0418	0.576959	0.576959	0.307711	0.42695	8.60312e-06	0.0022013	0.00227079	0	0.444702	42.0486	47.4464
		25	25	8.33333	16.5	14625	14625	4030	7979.4	140.373	0.000563746	0.0921091	0.0938673		16.5	1513.28	2016.32	0.756778	0.756778	0.252259	0.499474	1.61945e-05	0.00278825	0.00284147	0	0.499474	45.8087	95.369	0.786871	0.786871	0.26229	0.519335	1.75608e-05	0.00296257	0.00276484	0	0.506836	49.1717	61.7865
		25	25	6.66667	13.3333	14625	14625	3224	6448	132.235	0.000574935	0.0899965	0.0897893		13.3333	1537.81	1799.57	0.514124	0.514124	0.1371	0.274199	1.22987e-05	0.00185077	0.00184651	0	0.274199	31.625	57.8251	0.664617	0.664617	0.177231	0.354462	1.53001e-05	0.00272566	0.00253416	0	0.376503	41.9573	51.8053
		25	25	6.66667	8.33333	14625	14625	3224	4030	71.2035	0.000356018	0.0983574	0.0974724		8.33333	1464.34	1558.59	0.779885	0.779885	0.207969	0.259962	1.10126e-05	0.0030683	0.00304069	0	0.259962	45.6806	75.9703	0.564548	0.564548	0.150546	0.188183	7.95404e-06	0.00202267	0.00200628	0	0.181605	33.1247	34.2382
		25	25	0	0	14625	14625	0	0	0	0	0.0969638	0.09906			1113.28	1208.2	0.664959	0.664959	0	0	0	0.00257908	0.00263483	0	0	29.6115	50.2128	0.367858	0.367858	0	0	0	0.00145075	0.00140555	0	0	17.8225	17.805
		25	25	0	0	14625	14625	0	0	0	0	0.095355	0.0964275			1216.99	1200.59	0.41647	0.41647	0	0	0	0.0015885	0.00160637	0	0	20.2736	31.2505	0.783956	0.783956	0	0	0	0.00282068	0.00276303	0	0	33.2602	33.2771

## Sheet: WM schedule
Scenario 1					Scenario 1	Number of trays to graft
weeks	Weeks	Number of trays to ship			weeks	Weeks	With storage	Without storage	ME w/ S	ME w/o S
0	0				0	0
1	1				1	1
2	2				2	2	1594.17	1474.65	41.4149	38.3098
3	3				3	3	1615.8	1417.63	29.1715	25.5937
4	4				4	4	1743.94	1477.5	46.8583	39.6992
5	5	1425.47			5	5	1679.04	1358.47	37.2437	30.133
6	6	1425.47			6	6	2404.06	3478.58	37.1591	53.7676
7	7	1425.47			7	7	1367.84	1468.95	41.2562	44.3056
8	8	1425.47			8	8	1441.07	1369.16	33.1365	31.4831
9	9	3425.48			9	9
10	10	1425.47			10	10		0
11	11	1425.47			11	11		0
Scenario 2					Scenario 2	Number of trays to graft
weeks	Weeks	Number of trays to ship			weeks	Weeks	With storage	Without storage	ME w/ S	ME w/o S
0	0				0	0
1	1				1	1
2	2				2	2	1787.27	1227.68	46.1319	31.688
3	3				3	3	1808.95	1215.28	33.5946	22.5693
4	4				4	4	1795.08	1300.22	47.1622	34.1608
5	5	1240.08			5	5	1699.69	1201.02	38.8683	27.4647
6	6	1240.08			6	6	2414.53	2830.45	36.7595	43.0915
7	7	1240.08			7	7	2426.37	2977.71	74.3958	91.3007
8	8	1240.08			8	8	2513.77	2848.12	61.6017	69.7953
9	9	2945.31			9	9	2597.5	3042.51	79.5473	93.1755
10	10	2945.31			10	10	1265.85	1199.16	29.2659	27.7239
11	11	2945.31			11	11	1203.52	1216.52	37.4958	37.9009
12	12	2945.31			12	12
13	13	1240.08			13	13
14	14	1240.08			14	14
Scenario 3					Scenario 3	Number of trays to graft
Chao weeks	Weeks	Number of trays to ship			Chao weeks	Weeks	With storage	Without storage	ME w/ S	ME w/o S
0	0				0	0
1	1				1	1
2	2				2	2	1665.62	1148.44	41.2034	30.7066
3	3				3	3	1664.82	1221.09	28.3132	21.4475
4	4				4	4	2097.87	1186.52	58.6363	32.9059
5	5	1171.88			5	5	2182.03	1200	47.9062	26.6233
6	6	1171.88			6	6	2855.57	4141.72	40.251	61.4221
7	7	1171.88			7	7	2690.58	3669.89	84.2762	102.368
8	8	1171.88			8	8	2855.57	3172.5	70.1163	82.8687
9	9	4062.5			9	9	2904.92	3073.24	90.1756	91.761
10	10	3606.77			10	10	2773.78	2847.63	67.6067	62.7069
11	11	3304.69			11	11	2828.77	2670.99	90.2752	84.1129
12	12	2929.69			12	12	2824.54	2515.12	84.2948	69.8254
13	13	2789.06			13	13	2408.75	2193.55	74.6373	64.9581
14	14	2640.62			14	14	1856.17	1987.07	42.0486	47.4464
	15	2421.88				15	1513.28	2016.32	49.1717	61.7865
	16	2148.44				16	1537.81	1799.57	41.9573	51.8053
	17	2039.06				17	1464.34	1558.59	33.1247	34.2382
	18	1945.31				18	1113.28	1208.2	17.8225	17.805
	19	1796.88				19	1216.99	1200.59	33.2602	33.2771
	20	1562.5				20
	21	1171.88				21
	22	1171.88				22

## Sheet: Learning function
	Snoddy (1926)		Snoddy, G.S.,1926,Learning and stability. Journal of Applied Psychology, 10:1-36
	T=X+NPC
T:	the performance time on a task
P:	the amount of practice on the task
c	minus1<=<0
					Tomato
Data		tomato	watermelon		P	PC	T	Daily speed	average weekly speed	plant/sec									P	PC	T	Daily speed	average weekly speed	plant/sec
Skilled speed	3600/300	12	24	sec/plant	1	1	36	100	167.255	0.00597891									1	1	64	56.25	93.3638	0.0107108
unskilled speed	3600/100	36	72	sec/plant	2	0.535887	24.3972	147.558											2	0.535887	43.579	82.6086
					3	0.372041	20.301	177.331											3	0.372041	36.3698	98.9832
X=	11	20			4	0.287175	18.1794	198.027											4	0.287175	32.6357	110.309
c=	-0.9	-0.9			5	0.234924	16.8731	213.357											5	0.234924	30.3366	118.668
N=	25	44			6	0.199372	15.9843	225.221	241.162	0.00414658									6	0.199372	28.7724	125.12	133.76	0.00747608
					7	0.173545	15.3386	234.702											7	0.173545	27.636	130.265
					8	0.153893	14.8473	242.468											8	0.153893	26.7713	134.472
					9	0.138415	14.4604	248.956											9	0.138415	26.0902	137.983
					10	0.125893	14.1473	254.465											10	0.125893	25.5393	140.959
					11	0.115544	13.8886	259.205	266.54	0.00375179									11	0.115544	25.0839	143.518	147.471	0.00678098
					12	0.106841	13.671	263.331											12	0.106841	24.701	145.743
					13	0.0994148	13.4854	266.956											13	0.0994148	24.3743	147.697
					14	0.0930004	13.325	270.169											14	0.0930004	24.092	149.427
					15	0.0874013	13.185	273.037											15	0.0874013	23.8457	150.971
					16	0.0824692	13.0617	275.614	279.875										16	0.0824692	23.6286	152.357	154.648
					17	0.0780901	12.9523	277.944											17	0.0780901	23.436	153.61
					18	0.0741745	12.8544	280.061											18	0.0741745	23.2637	154.748
					19	0.0706516	12.7663	281.993											19	0.0706516	23.1087	155.786
					20	0.0674641	12.6866	283.764											20	0.0674641	22.9684	156.737
					21	0.0645658	12.6141	285.394											21	0.0645658	22.8409	157.612
					22	0.0619184	12.548	286.899											22	0.0619184	22.7244	158.42
					23	0.0594901	12.4873	288.294											23	0.0594901	22.6176	159.168
					24	0.0572545	12.4314	289.59											24	0.0572545	22.5192	159.864
					25	0.0551892	12.3797	290.798											25	0.0551892	22.4283	160.511
					26	0.0532751	12.3319	291.926											26	0.0532751	22.3441	161.116
					27	0.0514959	12.2874	292.983											27	0.0514959	22.2658	161.683
					28	0.0498377	12.2459	293.975											28	0.0498377	22.1929	162.214
					29	0.0482883	12.2072	294.908											29	0.0482883	22.1247	162.714
					30	0.0468372	12.1709	295.787											30	0.0468372	22.0608	163.185
					Monthly Avg				38193.3										Monthly Avg				21169.7
									48000														24000

## Sheet: Variables
Key variables and parameters used in the simulation
1. Plant production (baseline value and S.D.)	Value	Unit
Germination	3	days
Pre-sorting growth (tomato)	9	days
Pre-sorting growth (watermelon)	0	days	No sorting for watermelon
Pre-grafting growth (tomato)	9	days
Pre-grafting growth (watermelon)	11	days
Healing	7	days
Post-grafting growth (tomato)	14	days
Post-grafting growth (watermelon)	7	days
S.D. range	±21% to ±23% over means
Loss of seedling (%)	±5%
2. Grafting speed (baseline value and S.D.)
Skilled worker (tomato)	300	grafts/h
Skilled worker (watermelon)	100	grafts/h
Unskilled worker, entry level (tomato)	150	grafts/h
Unskilled worker, entry level (watermelon)	56	grafts/h
S.D.	±10% over means
3. Wages
Skilled worker	11.7	$/h
Unskilled worker (arranged by local agency)	7.8	$/h
Fringe benefits or employee related expense	0.25
Overhead cost of local labor agency	0.3
Daily additional expenses for migrant workers	17.5	$/d
Travel expenses from the origin of migrant workers	500	one time cost
Availability of local (non migrant) workers	50	workers per week
